# Supplementary material for: Pathogenomics of Virulence Traits of Plesiomonas shigelloides That Were Deemed Inconclusive by Traditional Experimental Approaches
Source: Front Microbiol. 2018 Dec 21;9:3077. doi: 10.3389/fmicb.2018.03077 (PMC6309461; doi:10.3389/fmicb.2018.03077)
Supplement: Supplementary file 4 [file Data_Sheet_2.XLSX]

## Sheet: Sheet1
No	Synonym	Start	End	Strand	Length(aa)	Gene	product	VF		AR		T3SE		T4SE		T6SE		T7SE		Prophage		ICE		T3SS		T4SS		T6SS		T7SS		Integron		IS		PAI		ARI
								Hit	Ha-value	Hit	Ha-value	Hit	Ha-value	Hit	Ha-value	Hit	Ha-value	Hit	Ha-value	Hit	Ha-value	Hit	Ha-value	Hit	Ha-value	Hit	Ha-value	Hit	Ha-value	Hit	Ha-value	Hit	Ha-value	Hit	Ha-value	Hit	Ha-value	Hit	Ha-value
1	ORF1_22	22477	23877	+	466	-	Predicted ORF	-	-	-	-	-	-	-	-	-	-	-	-	Prophage_46401697	0.725	-	-	-	-	-	-	-	-	-	-	-	-	-	-	PAI_CAF28476	0.504	-	-
2	ORF1_25	26112	27761	+	549	-	Predicted ORF	-	-	-	-	-	-	-	-	-	-	-	-	-	-	-	-	-	-	-	-	-	-	-	-	-	-	-	-	-	-	ARI_484356528	0.455
3	ORF1_35	36522	36731	+	69	-	Predicted ORF	-	-	-	-	-	-	-	-	-	-	-	-	Prophage_13095918	0.493	-	-	-	-	-	-	-	-	-	-	-	-	-	-	PAI_AAO18076	0.493	-	-
4	ORF1_36	36828	37448	-	206	-	Predicted ORF	-	-	-	-	-	-	-	-	-	-	-	-	-	-	-	-	-	-	-	-	-	-	-	-	-	-	-	-	-	-	ARI_484355512	0.437
5	ORF1_66	71367	71858	+	163	-	Predicted ORF	-	-	AR_CAL48457	0.422	-	-	-	-	-	-	-	-	-	-	-	-	-	-	-	-	-	-	-	-	-	-	-	-	-	-	-	-
6	ORF1_69	73235	74071	-	278	-	Predicted ORF	-	-	AR_ZP_02659903	0.734	-	-	-	-	-	-	-	-	-	-	-	-	-	-	-	-	-	-	-	-	-	-	-	-	-	-	-	-
7	ORF1_104	115432	116847	-	471	-	Predicted ORF	-	-	-	-	-	-	-	-	-	-	-	-	-	-	-	-	-	-	-	-	-	-	-	-	-	-	-	-	PAI_CAF28571	0.671	-	-
8	ORF1_119	140026	140409	-	127	-	Predicted ORF	-	-	-	-	-	-	-	-	-	-	-	-	Prophage_32453604	0.567	-	-	-	-	-	-	-	-	-	-	-	-	-	-	-	-	-	-
9	ORF1_135	156353	157867	+	504	-	Predicted ORF	VFG1668	0.581	-	-	-	-	-	-	-	-	-	-	-	-	-	-	-	-	-	-	-	-	-	-	-	-	-	-	PAI_CAD66193	0.581	ARI_484356532	*
10	ORF1_151	170506	170718	+	70	-	Predicted ORF	-	-	-	-	-	-	-	-	-	-	-	-	Prophage_13095918	0.571	-	-	-	-	-	-	-	-	-	-	-	-	-	-	PAI_AAO18076	0.657	-	-
11	ORF1_166	189137	189931	+	264	-	Predicted ORF	-	-	-	-	-	-	-	-	-	-	-	-	Prophage_148747783	0.705	-	-	-	-	-	-	-	-	-	-	-	-	-	-	-	-	-	-
12	ORF1_173	195262	196833	+	523	-	Predicted ORF	-	-	-	-	-	-	-	-	-	-	-	-	-	-	-	-	-	-	-	-	-	-	-	-	-	-	-	-	-	-	ARI_697403879	0.436
13	ORF1_176	200723	201208	+	161	-	Predicted ORF	-	-	-	-	-	-	-	-	-	-	-	-	-	-	-	-	-	-	-	-	-	-	-	-	-	-	-	-	-	-	ARI_482862082	0.46
14	ORF1_236	273511	274611	+	366	-	Predicted ORF	VFG1223	0.65	-	-	-	-	-	-	-	-	-	-	-	-	-	-	-	-	-	-	-	-	-	-	-	-	-	-	-	-	-	-
15	ORF1_237	274595	275704	+	369	-	Predicted ORF	VFG1224	0.493	-	-	-	-	-	-	-	-	-	-	-	-	-	-	-	-	-	-	-	-	-	-	-	-	-	-	-	-	-	-
16	ORF1_275	317913	319223	+	436	-	Predicted ORF	VFG1671	0.702	-	-	-	-	-	-	-	-	-	-	-	-	-	-	-	-	-	-	-	-	-	-	-	-	-	-	PAI_CAD66196	0.702	-	-
17	ORF1_276	319338	321473	+	711	-	Predicted ORF	VFG1670	0.684	-	-	-	-	-	-	-	-	-	-	-	-	-	-	-	-	-	-	-	-	-	-	-	-	-	-	PAI_CAD66195	0.684	-	-
18	ORF2_1	333018	333086	-	22	-	Predicted ORF	-	-	-	-	-	-	-	-	-	-	-	-	-	-	-	-	-	-	-	-	-	-	-	-	-	-	ISEic1_PEP3	0.957	-	-	-	-
19	ORF2_10	339445	339855	-	136	-	Predicted ORF	-	-	-	-	-	-	-	-	-	-	-	-	-	-	-	-	-	-	-	-	-	-	-	-	-	-	-	-	PAI_AAO18063	0.596	-	-
20	ORF2_30	360797	361768	+	323	-	Predicted ORF	-	-	-	-	-	-	-	-	-	-	-	-	-	-	-	-	-	-	-	-	-	-	-	-	-	-	-	-	PAI_208972754	0.461	ARI_481190489	0.43
21	ORF2_40	373745	375712	-	655	-	Predicted ORF	-	-	-	-	-	-	-	-	-	-	-	-	-	-	-	-	-	-	-	-	-	-	-	-	-	-	-	-	-	-	ARI_24461535	0.527
22	ORF2_43	376451	377224	-	257	-	Predicted ORF	VFG1856	0.482	-	-	-	-	-	-	-	-	-	-	-	-	-	-	-	-	-	-	-	-	-	-	-	-	-	-	-	-	ARI_24461538	0.455
23	ORF2_44	377562	378221	-	219	-	Predicted ORF	-	-	-	-	-	-	-	-	-	-	-	-	-	-	-	-	-	-	-	-	-	-	-	-	-	-	-	-	-	-	ARI_24461539	0.498
24	ORF2_45	378228	378845	-	205	-	Predicted ORF	-	-	AR_YP_001373621	*	-	-	-	-	-	-	-	-	-	-	-	-	-	-	-	-	-	-	-	-	-	-	-	-	-	-	ARI_24461540	0.439
25	ORF2_62	399048	399788	-	246	-	Predicted ORF	VFG2009	0.435	-	-	-	-	-	-	-	-	-	-	-	-	-	-	-	-	-	-	-	-	-	-	-	-	-	-	-	-	-	-
26	ORF2_74	412758	413165	+	135	-	Predicted ORF	VFG0460	0.444	-	-	-	-	-	-	-	-	-	-	-	-	-	-	-	-	-	-	-	-	-	-	-	-	-	-	-	-	-	-
27	ORF2_75	413176	413577	+	133	-	Predicted ORF	VFG0461	0.459	-	-	-	-	-	-	-	-	-	-	-	-	-	-	-	-	-	-	-	-	-	-	-	-	-	-	-	-	-	-
28	ORF2_76	413595	414428	+	277	-	Predicted ORF	VFG0462	0.653	-	-	-	-	-	-	-	-	-	-	-	-	-	-	-	-	-	-	-	-	-	-	-	-	-	-	-	-	-	-
29	ORF2_83	422207	422863	-	218	-	Predicted ORF	-	-	-	-	-	-	-	-	-	-	-	-	Prophage_34419356	0.523	-	-	-	-	-	-	-	-	-	-	-	-	-	-	-	-	-	-
30	ORF2_116	461009	461965	+	318	-	Predicted ORF	-	-	-	-	-	-	-	-	-	-	-	-	-	-	-	-	-	-	-	-	-	-	-	-	-	-	-	-	-	-	ARI_672940407	0.676
31	ORF2_125	470974	471201	+	75	-	Predicted ORF	-	-	-	-	-	-	-	-	-	-	-	-	Prophage_13095918	0.467	-	-	-	-	-	-	-	-	-	-	-	-	-	-	PAI_AAO18076	0.507	-	-
32	ORF2_147	494129	496618	-	829	-	Predicted ORF	-	-	-	-	-	-	-	-	-	-	-	-	-	-	-	-	-	-	-	-	-	-	-	-	-	-	-	-	-	-	ARI_24461619	0.427
33	ORF2_170	527136	527888	-	250	-	Predicted ORF	-	-	-	-	-	-	-	-	-	-	-	-	-	-	-	-	-	-	-	-	-	-	-	-	-	-	-	-	PAI_CAE85213	0.468	-	-
34	ORF2_182	540799	542121	+	440	-	Predicted ORF	VFG1671	0.643	-	-	-	-	-	-	-	-	-	-	-	-	-	-	-	-	-	-	-	-	-	-	-	-	-	-	PAI_CAD66196	0.643	-	-
35	ORF2_183	542192	544327	+	711	-	Predicted ORF	VFG1670	0.629	-	-	-	-	-	-	-	-	-	-	-	-	-	-	-	-	-	-	-	-	-	-	-	-	-	-	PAI_CAD66195	0.629	-	-
36	ORF2_188	549813	550871	-	352	-	Predicted ORF	VFG1630	0.426	-	-	-	-	-	-	-	-	-	-	-	-	-	-	-	-	-	-	-	-	-	-	-	-	-	-	PAI_CAC43413	0.426	-	-
37	ORF2_209	572780	573424	-	214	-	Predicted ORF	VFG1889	0.495	-	-	-	-	-	-	-	-	-	-	-	-	-	-	-	-	-	-	-	-	-	-	-	-	-	-	-	-	-	-
38	ORF3_8	653977	657090	-	1037	-	Predicted ORF	-	-	AR_CAC35725	0.685	-	-	-	-	-	-	-	-	-	-	-	-	-	-	-	-	-	-	-	-	-	-	-	-	-	-	-	-
39	ORF3_9	657090	658304	-	404	-	Predicted ORF	-	-	AR_ZP_03281411	0.532	-	-	-	-	-	-	-	-	-	-	-	-	-	-	-	-	-	-	-	-	-	-	-	-	-	-	-	-
40	ORF3_57	719560	722013	+	817	-	Predicted ORF	-	-	-	-	-	-	-	-	-	-	-	-	-	-	-	-	-	-	-	-	-	-	-	-	-	-	-	-	PAI_CAA21350	0.446	-	-
41	ORF3_58	722023	724047	+	674	-	Predicted ORF	VFG1287	*	-	-	-	-	-	-	-	-	-	-	-	-	-	-	-	-	-	-	-	-	-	-	-	-	-	-	PAI_CAA21349	0.577	ARI_15808720	*
42	ORF3_59	724040	725374	+	444	-	Predicted ORF	VFG1285	*	-	-	-	-	-	-	-	-	-	-	-	-	-	-	-	-	-	-	-	-	-	-	-	-	-	-	PAI_CAA21348	0.759	-	-
43	ORF3_91	755225	757240	+	671	-	Predicted ORF	-	-	AR_ZP_04657259	0.534	-	-	-	-	-	-	-	-	-	-	-	-	-	-	-	-	-	-	-	-	-	-	-	-	-	-	-	-
44	ORF3_105	775400	776287	-	295	-	Predicted ORF	-	-	-	-	-	-	-	-	-	-	-	-	-	-	-	-	-	-	-	-	-	-	-	-	-	-	-	-	PAI_ABG57134	0.495	-	-
45	ORF3_106	776284	778308	-	674	-	Predicted ORF	-	-	-	-	-	-	-	-	T6SE_ABG57133	0.796	-	-	-	-	-	-	-	-	-	-	-	-	-	-	-	-	-	-	PAI_ABG57133	0.796	-	-
46	ORF3_107	778494	779012	-	172	-	Predicted ORF	-	-	-	-	-	-	-	-	T6SE_ABG57132	0.953	-	-	-	-	-	-	-	-	-	-	-	-	-	-	-	-	-	-	PAI_ABG57132	0.953	-	-
47	ORF3_136	812561	813637	+	358	-	Predicted ORF	-	-	-	-	-	-	-	-	-	-	-	-	-	-	-	-	-	-	-	-	-	-	-	-	-	-	-	-	-	-	ARI_672940409	0.567
48	ORF3_137	813634	814065	+	143	-	Predicted ORF	-	-	-	-	-	-	-	-	-	-	-	-	-	-	-	-	-	-	-	-	-	-	-	-	-	-	-	-	-	-	ARI_672940412	0.629
49	ORF3_157	839022	840053	-	343	-	Predicted ORF	-	-	-	-	-	-	-	-	-	-	-	-	-	-	-	-	-	-	-	-	-	-	-	-	-	-	-	-	-	-	ARI_484356529	0.563
50	ORF3_180	867068	867775	-	235	-	Predicted ORF	VFG1114	0.506	-	-	-	-	-	-	-	-	-	-	-	-	-	-	-	-	-	-	-	-	-	-	-	-	-	-	-	-	-	-
51	ORF3_182	869301	870200	+	299	-	Predicted ORF	VFG1109	0.716	-	-	-	-	-	-	-	-	-	-	-	-	-	-	-	-	-	-	-	-	-	-	-	-	-	-	-	-	-	-
52	ORF3_227	924180	925208	-	342	-	Predicted ORF	-	-	-	-	-	-	-	-	-	-	-	-	Prophage_9634144	0.43	-	-	-	-	-	-	-	-	-	-	-	-	-	-	-	-	-	-
53	ORF3_228	925177	925401	-	74	-	Predicted ORF	-	-	-	-	-	-	-	-	-	-	-	-	Prophage_9634185	0.487	-	-	-	-	-	-	-	-	-	-	-	-	-	-	-	-	-	-
54	ORF3_236	929626	930246	-	206	-	Predicted ORF	-	-	-	-	-	-	-	-	-	-	-	-	Prophage_9626292	0.495	-	-	-	-	-	-	-	-	-	-	-	-	-	-	-	-	-	-
55	ORF3_237	930717	931013	+	98	-	Predicted ORF	-	-	-	-	-	-	-	-	-	-	-	-	Prophage_9634198	0.541	-	-	-	-	-	-	-	-	-	-	-	-	-	-	-	-	-	-
56	ORF3_244	934183	934689	+	168	-	Predicted ORF	-	-	-	-	-	-	-	-	-	-	-	-	Prophage_41057332	0.589	-	-	-	-	-	-	-	-	-	-	-	-	-	-	-	-	-	-
57	ORF3_245	935230	935742	-	170	-	Predicted ORF	VFG0463	0.545	-	-	-	-	-	-	-	-	-	-	-	-	-	-	-	-	-	-	-	-	-	-	-	-	-	-	-	-	-	-
58	ORF3_250	938909	938968	+	19	-	Predicted ORF	-	-	-	-	-	-	-	-	-	-	-	-	-	-	-	-	-	-	-	-	-	-	-	-	-	-	ISEhe3_PEP	0.95	-	-	-	-
59	ORF4_1	939049	939498	-	149	-	Predicted ORF	VFG0478	0.852	-	-	-	-	-	-	-	-	-	-	-	-	-	-	-	-	-	-	-	-	-	-	-	-	-	-	-	-	-	-
60	ORF4_10	945221	946168	+	315	-	Predicted ORF	VFG0490	0.537	-	-	-	-	-	-	-	-	-	-	-	-	-	-	-	-	-	-	-	-	-	-	-	-	-	-	-	-	-	-
61	ORF4_28	966189	968471	+	760	-	Predicted ORF	VFG1859	0.442	-	-	-	-	-	-	-	-	-	-	-	-	-	-	-	-	-	-	-	-	-	-	-	-	-	-	-	-	-	-
62	ORF4_121	1067438	1068346	+	302	-	Predicted ORF	-	-	-	-	-	-	-	-	-	-	-	-	-	-	-	-	-	-	-	-	-	-	-	-	-	-	-	-	-	-	ARI_697403908	0.533
63	ORF4_122	1068369	1069382	+	337	-	Predicted ORF	VFG2361	0.605	-	-	-	-	-	-	-	-	-	-	-	-	-	-	-	-	-	-	-	-	-	-	-	-	-	-	-	-	ARI_484359538	0.57
64	ORF4_124	1070812	1071819	+	335	-	Predicted ORF	-	-	-	-	-	-	-	-	-	-	-	-	-	-	-	-	-	-	-	-	-	-	-	-	-	-	-	-	-	-	ARI_506705	0.606
65	ORF4_125	1071975	1072385	-	136	-	Predicted ORF	-	-	-	-	-	-	-	-	-	-	-	-	-	-	-	-	-	-	-	-	-	-	-	-	-	-	-	-	PAI_569550114	0.463	-	-
66	ORF4_128	1074684	1075265	+	193	-	Predicted ORF	-	-	-	-	-	-	-	-	-	-	-	-	Prophage_157311388	0.549	-	-	-	-	-	-	-	-	-	-	-	-	-	-	-	-	-	-
67	ORF4_156	1108034	1109494	-	486	-	Predicted ORF	VFG1857	*	-	-	-	-	-	-	-	-	-	-	-	-	-	-	-	-	-	-	-	-	-	-	-	-	-	-	PAI_AAO17199	0.502	-	-
68	ORF4_168	1124555	1125178	+	207	-	Predicted ORF	VFG0077	0.58	-	-	-	-	-	-	-	-	-	-	Prophage_109302855	*	-	-	-	-	-	-	-	-	-	-	-	-	-	-	-	-	-	-
69	ORF4_171	1129320	1129595	+	91	-	Predicted ORF	-	-	-	-	-	-	-	-	-	-	-	-	Prophage_156564019	0.56	-	-	-	-	-	-	-	-	-	-	-	-	-	-	-	-	-	-
70	ORF4_176	1134933	1135625	-	230	-	Predicted ORF	-	-	-	-	-	-	-	-	-	-	-	-	Prophage_146329947	0.439	-	-	-	-	-	-	-	-	-	-	-	-	-	-	-	-	-	-
71	ORF4_210	1175022	1176152	-	376	-	Predicted ORF	-	-	-	-	-	-	-	-	-	-	-	-	Prophage_66391516	0.556	-	-	-	-	-	-	-	-	-	-	-	-	-	-	-	-	-	-
72	ORF4_211	1176221	1178506	-	761	-	Predicted ORF	-	-	-	-	-	-	-	-	-	-	-	-	Prophage_61806079	0.545	-	-	-	-	-	-	-	-	-	-	-	-	-	-	-	-	-	-
73	ORF4_214	1179676	1180389	-	237	-	Predicted ORF	-	-	-	-	-	-	-	-	-	-	-	-	-	-	-	-	-	-	-	-	-	-	-	-	-	-	-	-	PAI_151500322	0.54	ARI_16579865	*
74	ORF4_215	1180652	1183279	+	875	-	Predicted ORF	-	-	-	-	-	-	-	-	-	-	-	-	Prophage_80159786	*	-	-	-	-	-	-	-	-	-	-	-	-	-	-	PAI_151500324	0.603	-	-
75	ORF4_240	1208110	1208430	+	106	-	Predicted ORF	-	-	-	-	-	-	-	-	-	-	-	-	Prophage_148727161	0.491	-	-	-	-	-	-	-	-	-	-	-	-	-	-	-	-	-	-
76	ORF4_241	1208430	1208843	+	137	-	Predicted ORF	-	-	-	-	-	-	-	-	-	-	-	-	Prophage_24371578	0.474	-	-	-	-	-	-	-	-	-	-	-	-	-	-	PAI_CAI77378	0.562	-	-
77	ORF4_242	1209064	1209750	+	228	-	Predicted ORF	-	-	-	-	-	-	-	-	-	-	-	-	Prophage_62362292	0.476	-	-	-	-	-	-	-	-	-	-	-	-	-	-	-	-	-	-
78	ORF4_247	1212639	1212950	-	103	-	Predicted ORF	-	-	-	-	-	-	-	-	-	-	-	-	-	-	-	-	-	-	-	-	-	-	-	-	-	-	ISAbo1_PEP3	0.806	-	-	-	-
79	ORF4_248	1213509	1213787	-	92	-	Predicted ORF	-	-	-	-	-	-	-	-	-	-	-	-	-	-	-	-	-	-	-	-	-	-	-	-	-	-	ISEhe3_PEP	0.783	-	-	-	-
80	ORF5_31	1249572	1250948	-	458	-	Predicted ORF	-	-	-	-	-	-	-	-	-	-	-	-	-	-	-	-	-	-	-	-	-	-	-	-	-	-	-	-	PAI_AAO17231	0.712	-	-
81	ORF5_32	1251272	1252651	-	459	-	Predicted ORF	-	-	-	-	-	-	-	-	-	-	-	-	-	-	-	-	-	-	-	-	-	-	-	-	-	-	-	-	PAI_AAO17231	0.691	-	-
82	ORF5_50	1273566	1273838	-	90	-	Predicted ORF	-	-	-	-	-	-	-	-	-	-	-	-	-	-	-	-	-	-	-	-	-	-	-	-	-	-	IS1N_PEP	0.756	-	-	-	-
83	ORF5_52	1275829	1276188	-	119	-	Predicted ORF	-	-	-	-	-	-	-	-	-	-	-	-	-	-	-	-	-	-	-	-	-	-	-	-	-	-	ISEic1_PEP	0.647	PAI_284931894	0.445	-	-
84	ORF5_53	1276457	1277479	-	340	-	Predicted ORF	-	-	-	-	-	-	-	-	-	-	-	-	-	-	-	-	-	-	-	-	-	-	-	-	-	-	-	-	-	-	ARI_587656393	0.762
85	ORF5_54	1277520	1278788	-	422	-	Predicted ORF	-	-	-	-	-	-	-	-	-	-	-	-	-	-	-	-	-	-	-	-	-	-	-	-	-	-	-	-	-	-	ARI_484359522	0.746
86	ORF5_75	1299406	1302528	+	1040	-	Predicted ORF	-	-	AR_YP_001186705	0.47	-	-	-	-	-	-	-	-	-	-	-	-	-	-	-	-	-	-	-	-	-	-	-	-	-	-	-	-
87	ORF5_84	1315257	1316183	-	308	-	Predicted ORF	-	-	-	-	-	-	-	-	-	-	-	-	-	-	-	-	-	-	-	-	-	-	-	-	-	-	-	-	-	-	ARI_484356542	0.438
88	ORF5_137	1375114	1376208	-	364	-	Predicted ORF	VFG1242	0.563	-	-	-	-	-	-	-	-	-	-	-	-	-	-	-	-	-	-	-	-	-	-	-	-	-	-	-	-	-	-
89	ORF5_138	1376217	1376876	-	219	-	Predicted ORF	VFG1241	0.47	-	-	-	-	-	-	-	-	-	-	-	-	-	-	-	-	-	-	-	-	-	-	-	-	-	-	-	-	-	-
90	ORF5_139	1376927	1377712	-	261	-	Predicted ORF	VFG1240	0.594	-	-	-	-	-	-	-	-	-	-	-	-	-	-	-	-	-	-	-	-	-	-	-	-	-	-	-	-	-	-
91	ORF5_140	1377724	1378449	-	241	-	Predicted ORF	VFG1239	0.433	-	-	-	-	-	-	-	-	-	-	-	-	-	-	-	-	-	-	-	-	-	-	-	-	-	-	-	-	-	-
92	ORF5_143	1380445	1380867	-	140	-	Predicted ORF	VFG1992	0.486	-	-	-	-	-	-	-	-	-	-	-	-	-	-	-	-	-	-	-	-	-	-	-	-	-	-	-	-	-	-
93	ORF5_149	1383637	1384968	-	443	-	Predicted ORF	VFG1254	0.614	-	-	-	-	-	-	-	-	-	-	-	-	-	-	T3SS_SctN	0.44	-	-	-	-	-	-	-	-	-	-	-	-	-	-
94	ORF5_156	1390543	1391280	+	245	-	Predicted ORF	VFG1259	0.571	-	-	-	-	-	-	-	-	-	-	-	-	-	-	-	-	-	-	-	-	-	-	-	-	-	-	-	-	-	-
95	ORF5_157	1391294	1391563	+	89	-	Predicted ORF	VFG1260	0.483	-	-	-	-	-	-	-	-	-	-	-	-	-	-	-	-	-	-	-	-	-	-	-	-	-	-	-	-	-	-
96	ORF5_158	1391577	1392368	+	263	-	Predicted ORF	VFG1261	0.456	-	-	-	-	-	-	-	-	-	-	-	-	-	-	-	-	-	-	-	-	-	-	-	-	-	-	-	-	-	-
97	ORF5_159	1392400	1393515	+	371	-	Predicted ORF	VFG1262	0.445	-	-	-	-	-	-	-	-	-	-	-	-	-	-	-	-	-	-	-	-	-	-	-	-	-	-	-	-	-	-
98	ORF5_160	1393527	1395632	+	701	-	Predicted ORF	VFG1263	0.515	-	-	-	-	-	-	-	-	-	-	-	-	-	-	-	-	-	-	-	-	-	-	-	-	-	-	-	-	-	-
99	ORF5_179	1418262	1419431	+	389	-	Predicted ORF	-	-	-	-	-	-	-	-	-	-	-	-	-	-	-	-	-	-	-	-	-	-	-	-	-	-	-	-	-	-	ARI_481190438	0.661
100	ORF5_180	1419684	1421480	-	598	-	Predicted ORF	-	-	-	-	-	-	-	-	-	-	-	-	-	-	-	-	-	-	-	-	-	-	-	-	-	-	-	-	-	-	ARI_481190478	1
101	ORF5_181	1421969	1422853	+	294	-	Predicted ORF	-	-	-	-	-	-	-	-	-	-	-	-	-	-	-	-	-	-	-	-	-	-	-	-	-	-	-	-	-	-	ARI_481190477	1
102	ORF5_182	1422885	1424084	-	399	-	Predicted ORF	-	-	AR_YP_001598107	1	-	-	-	-	-	-	-	-	-	-	-	-	-	-	-	-	-	-	-	-	-	-	-	-	-	-	ARI_225121188	1
103	ORF5_183	1424163	1424840	+	225	-	Predicted ORF	-	-	-	-	-	-	-	-	-	-	-	-	-	-	-	-	-	-	-	-	-	-	-	-	-	-	-	-	-	-	ARI_225121187	1
104	ORF5_185	1425317	1425790	+	157	-	Predicted ORF	-	-	-	-	-	-	-	-	-	-	-	-	-	-	-	-	-	-	-	-	-	-	-	-	-	-	-	-	PAI_552969783	0.994	ARI_451313520	0.994
105	ORF5_186	1425884	1426363	+	159	-	Predicted ORF	-	-	-	-	-	-	-	-	-	-	-	-	-	-	-	-	-	-	-	-	-	-	-	-	Integron_374095348	1	-	-	-	-	ARI_451313521	1
106	ORF5_187	1426494	1426676	+	60	-	Predicted ORF	-	-	-	-	-	-	-	-	-	-	-	-	-	-	-	-	-	-	-	-	-	-	-	-	Integron_365269064	0.75	-	-	-	-	ARI_192822654	0.75
107	ORF5_188	1426688	1426747	+	19	-	Predicted ORF	-	-	-	-	-	-	-	-	-	-	-	-	-	-	-	-	-	-	-	-	-	-	-	-	-	-	IS15DII_PEP	1	-	-	ARI_481190488	1
108	ORF6_13	1443854	1444330	-	158	-	Predicted ORF	-	-	-	-	-	-	-	-	-	-	-	-	-	-	-	-	-	-	-	-	-	-	-	-	-	-	-	-	-	-	ARI_484359517	0.506
109	ORF6_15	1445962	1448676	+	904	-	Predicted ORF	VFG0574	0.522	-	-	-	-	-	-	-	-	-	-	-	-	-	-	-	-	-	-	-	-	-	-	-	-	-	-	-	-	ARI_24461619	*
110	ORF6_22	1457177	1458778	-	533	-	Predicted ORF	-	-	-	-	-	-	-	-	-	-	-	-	-	-	-	-	-	-	-	-	-	-	-	-	-	-	-	-	PAI_AAO17183	0.537	ARI_12698392	*
111	ORF6_31	1472037	1472708	-	223	-	Predicted ORF	VFG0473	0.422	AR_NP_815956	*	-	-	-	-	-	-	-	-	-	-	-	-	-	-	-	-	-	-	-	-	-	-	-	-	-	-	-	-
112	ORF6_77	1522702	1523502	-	266	-	Predicted ORF	-	-	-	-	-	-	-	-	-	-	-	-	-	-	-	-	-	-	-	-	-	-	-	-	-	-	-	-	PAI_ABW69077	0.598	-	-
113	ORF6_84	1529974	1531074	-	366	-	Predicted ORF	-	-	-	-	-	-	-	-	-	-	-	-	-	-	-	-	-	-	-	-	-	-	-	-	-	-	-	-	PAI_ABW69089	0.779	-	-
114	ORF6_116	1574478	1575200	-	240	-	Predicted ORF	VFG2010	0.562	-	-	-	-	-	-	-	-	-	-	-	-	-	-	-	-	-	-	-	-	-	-	-	-	-	-	-	-	-	-
115	ORF6_117	1575193	1576083	-	296	-	Predicted ORF	VFG1265	0.534	-	-	-	-	-	-	-	-	-	-	-	-	-	-	-	-	-	-	-	-	-	-	-	-	-	-	-	-	ARI_484359519	*
116	ORF6_119	1577675	1579771	-	698	-	Predicted ORF	VFG1263	0.647	-	-	-	-	-	-	-	-	-	-	-	-	-	-	-	-	-	-	-	-	-	-	-	-	-	-	-	-	-	-
117	ORF6_120	1579965	1581098	-	377	-	Predicted ORF	VFG1262	0.492	-	-	-	-	-	-	-	-	-	-	-	-	-	-	-	-	-	-	-	-	-	-	-	-	-	-	-	-	-	-
118	ORF6_122	1581951	1582220	-	89	-	Predicted ORF	VFG1260	0.528	-	-	-	-	-	-	-	-	-	-	-	-	-	-	-	-	-	-	-	-	-	-	-	-	-	-	-	-	-	-
119	ORF6_123	1582349	1583134	-	261	-	Predicted ORF	VFG1259	0.59	-	-	-	-	-	-	-	-	-	-	-	-	-	-	-	-	-	-	-	-	-	-	-	-	-	-	-	-	-	-
120	ORF6_125	1583556	1583951	-	131	-	Predicted ORF	VFG1257	0.634	-	-	-	-	-	-	-	-	-	-	-	-	-	-	-	-	-	-	-	-	-	-	-	-	-	-	-	-	-	-
121	ORF6_126	1583944	1584987	-	347	-	Predicted ORF	VFG1256	0.559	-	-	-	-	-	-	-	-	-	-	-	-	-	-	-	-	-	-	-	-	-	-	-	-	-	-	-	-	-	-
122	ORF6_130	1587694	1589013	-	439	-	Predicted ORF	VFG1254	0.579	-	-	-	-	-	-	-	-	-	-	-	-	-	-	T3SS_BscN	0.453	-	-	-	-	-	-	-	-	-	-	-	-	-	-
123	ORF6_132	1589985	1591013	-	342	-	Predicted ORF	VFG1252	0.559	-	-	-	-	-	-	-	-	-	-	-	-	-	-	-	-	-	-	-	-	-	-	-	-	-	-	-	-	-	-
124	ORF6_134	1592730	1593053	-	107	-	Predicted ORF	VFG1250	0.467	-	-	-	-	-	-	-	-	-	-	-	-	-	-	-	-	-	-	-	-	-	-	-	-	-	-	-	-	-	-
125	ORF6_136	1595626	1597155	-	509	-	Predicted ORF	VFG1248	0.503	-	-	-	-	-	-	-	-	-	-	-	-	-	-	-	-	-	-	-	-	-	-	-	-	-	-	-	-	-	-
126	ORF6_142	1601648	1602646	+	332	-	Predicted ORF	VFG1301	*	-	-	-	-	-	-	-	-	-	-	-	-	-	-	-	-	-	-	-	-	-	-	-	-	-	-	-	-	ARI_484356513	0.798
127	ORF6_143	1602650	1603822	+	390	-	Predicted ORF	VFG0033	*	-	-	-	-	-	-	-	-	-	-	-	-	-	-	-	-	-	-	-	-	-	-	-	-	-	-	-	-	ARI_484356514	0.649
128	ORF6_144	1603819	1604511	+	230	-	Predicted ORF	VFG0310	*	-	-	-	-	-	-	-	-	-	-	-	-	-	-	-	-	-	-	-	-	-	-	-	-	-	-	-	-	ARI_484356515	0.613
129	ORF6_147	1606126	1607184	+	352	-	Predicted ORF	VFG0311	0.443	-	-	-	-	-	-	-	-	-	-	-	-	-	-	-	-	-	-	-	-	-	-	-	-	-	-	-	-	ARI_484356518	0.639
130	ORF6_151	1612899	1613591	-	230	-	Predicted ORF	VFG1241	0.439	-	-	-	-	-	-	-	-	-	-	-	-	-	-	-	-	-	-	-	-	-	-	-	-	-	-	-	-	-	-
131	ORF6_153	1614599	1615711	-	370	-	Predicted ORF	VFG1242	0.57	-	-	-	-	-	-	-	-	-	-	-	-	-	-	-	-	-	-	-	-	-	-	-	-	-	-	-	-	-	-
132	ORF6_154	1615711	1616499	-	262	-	Predicted ORF	VFG1240	0.53	-	-	-	-	-	-	-	-	-	-	-	-	-	-	-	-	-	-	-	-	-	-	-	-	-	-	-	-	-	-
133	ORF6_155	1616553	1617299	-	248	-	Predicted ORF	VFG1239	0.508	-	-	-	-	-	-	-	-	-	-	-	-	-	-	-	-	-	-	-	-	-	-	-	-	-	-	-	-	-	-
134	ORF6_158	1619822	1620235	-	137	-	Predicted ORF	VFG1236	0.548	-	-	-	-	-	-	-	-	-	-	-	-	-	-	-	-	-	-	-	-	-	-	-	-	-	-	-	-	-	-
135	ORF6_159	1620238	1620648	-	136	-	Predicted ORF	VFG2351	0.449	-	-	-	-	-	-	-	-	-	-	-	-	-	-	-	-	-	-	-	-	-	-	-	-	-	-	-	-	-	-
136	ORF6_169	1628255	1629532	+	425	-	Predicted ORF	-	-	-	-	-	-	-	-	-	-	-	-	Prophage_9630142	*	-	-	-	-	-	-	-	-	-	-	-	-	-	-	PAI_CAI36137	0.445	-	-
137	ORF7_35	1676037	1677008	-	323	-	Predicted ORF	VFG1971	0.452	-	-	-	-	-	-	-	-	-	-	-	-	-	-	-	-	-	-	-	-	-	-	-	-	-	-	PAI_AAZ04466	*	-	-
138	ORF7_82	1721402	1722262	-	286	-	Predicted ORF	VFG0114	0.448	-	-	-	-	-	-	-	-	-	-	-	-	-	-	-	-	-	-	-	-	-	-	-	-	-	-	PAI_CAE85237	0.455	-	-
139	ORF7_86	1726367	1727602	-	411	-	Predicted ORF	VFG1881	0.431	-	-	-	-	-	-	-	-	-	-	-	-	-	-	-	-	-	-	-	-	-	-	-	-	-	-	-	-	-	-
140	ORF7_87	1727604	1729109	-	501	-	Predicted ORF	VFG0112	0.519	-	-	-	-	-	-	-	-	-	-	-	-	-	-	-	-	-	-	-	-	-	-	-	-	-	-	-	-	-	-
141	ORF7_88	1729150	1729548	-	132	-	Predicted ORF	VFG0111	0.477	-	-	-	-	-	-	-	-	-	-	-	-	-	-	-	-	-	-	-	-	-	-	-	-	-	-	-	-	-	-
142	ORF7_91	1732382	1733224	+	280	-	Predicted ORF	-	-	CBMAR_Q545Z2	0.461	-	-	-	-	-	-	-	-	-	-	-	-	-	-	-	-	-	-	-	-	-	-	-	-	-	-	-	-
143	ORF7_103	1750411	1751748	+	445	-	Predicted ORF	-	-	AR_AB0890	0.527	-	-	-	-	-	-	-	-	-	-	-	-	-	-	-	-	-	-	-	-	-	-	-	-	-	-	-	-
144	ORF7_111	1764855	1765925	+	356	-	Predicted ORF	VFG1443	0.539	-	-	-	-	-	-	-	-	-	-	-	-	-	-	-	-	-	-	-	-	-	-	-	-	-	-	PAI_149774748	*	-	-
145	ORF7_117	1771417	1771797	-	126	-	Predicted ORF	VFG1416	0.444	-	-	-	-	-	-	-	-	-	-	-	-	-	-	-	-	-	-	-	-	-	-	-	-	-	-	-	-	-	-
146	ORF7_118	1771946	1772800	-	284	-	Predicted ORF	VFG1417	0.447	-	-	-	-	-	-	-	-	-	-	-	-	-	-	-	-	-	-	-	-	-	-	-	-	-	-	-	-	-	-
147	ORF7_142	1799441	1800247	+	268	-	Predicted ORF	-	-	AR_YP_001140148	0.745	-	-	-	-	-	-	-	-	-	-	-	-	-	-	-	-	-	-	-	-	-	-	-	-	-	-	-	-
148	ORF7_147	1805594	1806859	-	421	-	Predicted ORF	-	-	-	-	-	-	T4SE_29653378	0.584	-	-	-	-	-	-	-	-	-	-	-	-	-	-	-	-	-	-	-	-	-	-	-	-
149	ORF7_155	1818009	1819439	+	476	-	Predicted ORF	VFG0331	0.674	-	-	-	-	-	-	-	-	-	-	Prophage_61806181	*	-	-	-	-	-	-	-	-	-	-	-	-	-	-	-	-	-	-
150	ORF8_3	1841875	1842111	-	78	-	Predicted ORF	-	-	-	-	-	-	-	-	-	-	-	-	Prophage_116222025	0.482	-	-	-	-	-	-	-	-	-	-	-	-	-	-	-	-	-	-
151	ORF8_4	1842111	1842491	-	126	-	Predicted ORF	-	-	-	-	-	-	-	-	-	-	-	-	Prophage_116222024	0.436	-	-	-	-	-	-	-	-	-	-	-	-	-	-	-	-	-	-
152	ORF8_8	1845064	1846674	-	536	-	Predicted ORF	-	-	-	-	-	-	-	-	-	-	-	-	Prophage_116222017	0.49	-	-	-	-	-	-	-	-	-	-	-	-	-	-	-	-	-	-
153	ORF8_12	1849863	1850294	-	143	-	Predicted ORF	-	-	-	-	-	-	-	-	-	-	-	-	Prophage_32171015	0.434	-	-	-	-	-	-	-	-	-	-	-	-	-	-	-	-	-	-
154	ORF8_14	1850818	1852035	-	405	-	Predicted ORF	-	-	-	-	-	-	-	-	-	-	-	-	Prophage_116222008	0.598	-	-	-	-	-	-	-	-	-	-	-	-	-	-	-	-	-	-
155	ORF8_17	1854046	1856172	-	708	-	Predicted ORF	-	-	-	-	-	-	-	-	-	-	-	-	Prophage_32171003	0.564	-	-	-	-	-	-	-	-	-	-	-	-	-	-	-	-	-	-
156	ORF8_18	1856174	1857877	-	567	-	Predicted ORF	-	-	-	-	-	-	-	-	-	-	-	-	Prophage_116222005	0.614	-	-	-	-	-	-	-	-	-	-	-	-	-	-	-	-	-	-
157	ORF8_22	1859560	1860048	-	162	-	Predicted ORF	-	-	-	-	-	-	-	-	-	-	-	-	Prophage_30065713	0.5	-	-	-	-	-	-	-	-	-	-	-	-	-	-	-	-	-	-
158	ORF8_32	1864154	1864378	-	74	-	Predicted ORF	-	-	-	-	-	-	-	-	-	-	-	-	Prophage_13559829	0.487	-	-	-	-	-	-	-	-	-	-	-	-	-	-	-	-	-	-
159	ORF8_34	1864710	1865624	-	304	-	Predicted ORF	-	-	-	-	-	-	-	-	-	-	-	-	Prophage_46401690	0.533	-	-	-	-	-	-	-	-	-	-	-	-	-	-	-	-	-	-
160	ORF8_35	1865608	1866657	-	349	-	Predicted ORF	-	-	-	-	-	-	-	-	-	-	-	-	Prophage_46401691	0.45	-	-	-	-	-	-	-	-	-	-	-	-	-	-	-	-	-	-
161	ORF8_56	1878411	1878872	+	153	-	Predicted ORF	-	-	-	-	-	-	-	-	-	-	-	-	Prophage_9634146	0.444	-	-	-	-	-	-	-	-	-	-	-	-	-	-	-	-	-	-
162	ORF8_70	1888678	1890048	+	456	-	Predicted ORF	-	-	AR_YP_001176513	0.648	-	-	-	-	-	-	-	-	-	-	-	-	-	-	-	-	-	-	-	-	-	-	-	-	-	-	-	-
163	ORF8_105	1923650	1924345	+	231	-	Predicted ORF	VFG0473	*	-	-	-	-	-	-	-	-	-	-	-	-	-	-	-	-	-	-	-	-	-	-	-	-	-	-	-	-	ARI_24461541	0.424
164	ORF8_130	1949019	1949486	-	155	-	Predicted ORF	-	-	-	-	-	-	-	-	-	-	-	-	Prophage_116326297	0.439	-	-	-	-	-	-	-	-	-	-	-	-	-	-	-	-	-	-
165	ORF8_131	1949706	1951826	-	706	-	Predicted ORF	-	-	-	-	-	-	-	-	-	-	-	-	Prophage_38639964	0.61	-	-	-	-	-	-	-	-	-	-	-	-	-	-	-	-	-	-
166	ORF9_4	2036095	2037156	-	353	-	Predicted ORF	VFG1443	0.536	-	-	-	-	-	-	-	-	-	-	-	-	-	-	-	-	-	-	-	-	-	-	-	-	-	-	PAI_149774748	*	-	-
167	ORF9_43	2078705	2080078	-	457	-	Predicted ORF	-	-	-	-	-	-	-	-	-	-	-	-	-	-	-	-	-	-	-	-	-	-	-	-	-	-	-	-	PAI_CAA21338	0.525	-	-
168	ORF9_57	2097010	2098422	-	470	-	Predicted ORF	VFG0479	0.855	-	-	-	-	-	-	-	-	-	-	-	-	-	-	-	-	-	-	-	-	-	-	-	-	-	-	-	-	-	-
169	ORF9_93	2136767	2138005	+	412	-	Predicted ORF	VFG1408	*	-	-	-	-	-	-	-	-	-	-	-	-	-	-	-	-	-	-	-	-	-	-	-	-	-	-	PAI_CAI36078	0.494	-	-
170	ORF9_114	2163995	2164699	+	234	-	Predicted ORF	-	-	AR_ZP_03837411	0.423	-	-	-	-	-	-	-	-	-	-	-	-	-	-	-	-	-	-	-	-	-	-	-	-	-	-	-	-
171	ORF9_142	2191639	2192292	+	217	-	Predicted ORF	-	-	AR_ZP_04417104	0.673	-	-	-	-	-	-	-	-	-	-	-	-	-	-	-	-	-	-	-	-	-	-	-	-	-	-	-	-
172	ORF9_150	2200581	2201162	-	193	-	Predicted ORF	VFG1867	0.658	-	-	-	-	-	-	-	-	-	-	-	-	-	-	-	-	-	-	-	-	-	-	-	-	-	-	-	-	-	-
173	ORF10_16	2236803	2237012	-	69	-	Predicted ORF	VFG1141	*	-	-	-	-	-	-	-	-	-	-	Prophage_9627517	*	-	-	-	-	-	-	-	-	-	-	-	-	-	-	-	-	ARI_15808699	0.449
174	ORF10_18	2238116	2239360	-	414	-	Predicted ORF	-	-	-	-	-	-	-	-	-	-	-	-	Prophage_9627511	*	-	-	-	-	-	-	-	-	-	-	-	-	-	-	PAI_AAK20803	0.594	-	-
175	ORF10_69	2299948	2301945	+	665	-	Predicted ORF	-	-	-	-	-	-	-	-	-	-	-	-	-	-	-	-	-	-	-	-	-	-	-	-	-	-	-	-	PAI_AAO17218	0.795	-	-
176	ORF10_70	2302267	2303280	+	337	-	Predicted ORF	-	-	-	-	-	-	-	-	-	-	-	-	-	-	-	-	-	-	-	-	-	-	-	-	-	-	-	-	PAI_AAO17215	0.706	-	-
177	ORF10_71	2303385	2304548	+	387	-	Predicted ORF	-	-	-	-	-	-	-	-	-	-	-	-	-	-	-	-	-	-	-	-	-	-	-	-	-	-	-	-	PAI_AAO17214	0.788	-	-
178	ORF10_72	2304874	2305950	+	358	-	Predicted ORF	-	-	-	-	-	-	-	-	-	-	-	-	-	-	-	-	-	-	-	-	-	-	-	-	-	-	-	-	PAI_AAO17213	0.846	-	-
179	ORF10_93	2332252	2332905	+	217	-	Predicted ORF	DBETH_C6YLY8	0.627	-	-	-	-	-	-	-	-	-	-	-	-	-	-	-	-	-	-	-	-	-	-	-	-	-	-	-	-	-	-
180	ORF10_99	2340282	2340857	+	191	-	Predicted ORF	VFG0121	0.655	-	-	-	-	-	-	-	-	-	-	-	-	-	-	-	-	-	-	-	-	-	-	-	-	-	-	-	-	-	-
181	ORF10_112	2354162	2356393	+	743	-	Predicted ORF	VFG1887	0.423	-	-	-	-	-	-	-	-	-	-	-	-	-	-	-	-	-	-	-	-	-	-	-	-	-	-	-	-	-	-
182	ORF10_124	2366606	2367589	+	327	-	Predicted ORF	VFG0477	0.791	-	-	-	-	-	-	-	-	-	-	-	-	-	-	-	-	-	-	-	-	-	-	-	-	-	-	-	-	-	-
183	ORF10_125	2367848	2370421	-	857	-	Predicted ORF	VFG0562	0.768	-	-	-	-	-	-	-	-	-	-	-	-	-	-	-	-	-	-	-	-	-	-	-	-	-	-	-	-	-	-
184	ORF10_127	2371292	2372356	+	354	-	Predicted ORF	-	-	-	-	-	-	-	-	-	-	-	-	Prophage_109302868	0.528	-	-	-	-	-	-	-	-	-	-	-	-	-	-	-	-	-	-
185	ORF10_130	2376031	2376216	+	61	-	Predicted ORF	VFG1886	0.59	-	-	-	-	-	-	-	-	-	-	Prophage_56692917	0.541	-	-	-	-	-	-	-	-	-	-	-	-	-	-	-	-	-	-
186	ORF11_50	2449306	2450715	-	469	-	Predicted ORF	VFG1399	0.53	-	-	-	-	-	-	-	-	-	-	-	-	-	-	-	-	-	-	-	-	-	-	-	-	-	-	-	-	-	-
187	ORF11_79	2482411	2482866	-	151	-	Predicted ORF	-	-	-	-	-	-	-	-	-	-	-	-	Prophage_84662702	0.603	-	-	-	-	-	-	-	-	-	-	-	-	-	-	-	-	-	-
188	ORF11_85	2487043	2487525	-	160	-	Predicted ORF	VFG0320	0.456	-	-	-	-	-	-	-	-	-	-	-	-	-	-	-	-	-	-	-	-	-	-	-	-	-	-	-	-	-	-
189	ORF11_93	2495315	2496277	-	320	-	Predicted ORF	VFG0142	0.55	-	-	-	-	-	-	-	-	-	-	-	-	-	-	-	-	-	-	-	-	-	-	-	-	-	-	-	-	-	-
190	ORF11_94	2496265	2497320	-	351	-	Predicted ORF	VFG0143	0.51	-	-	-	-	-	-	-	-	-	-	-	-	-	-	-	-	-	-	-	-	-	-	-	-	-	-	-	-	-	-
191	ORF11_95	2497417	2498364	-	315	-	Predicted ORF	VFG0332	0.771	-	-	-	-	-	-	-	-	-	-	Prophage_61806184	*	-	-	-	-	-	-	-	-	-	-	-	-	-	-	-	-	-	-
192	ORF11_117	2517655	2518863	+	402	-	Predicted ORF	-	-	AR_YP_001451632	0.552	-	-	-	-	-	-	-	-	-	-	-	-	-	-	-	-	-	-	-	-	-	-	-	-	-	-	-	-
193	ORF12_42	2616092	2616595	+	167	-	Predicted ORF	VFG0087	0.455	-	-	-	-	-	-	-	-	-	-	-	-	-	-	-	-	-	-	-	-	-	-	-	-	-	-	PAI_AAK20781	0.455	-	-
194	ORF12_71	2653011	2654219	+	402	-	Predicted ORF	-	-	AR_YP_002850162	0.555	-	-	-	-	-	-	-	-	-	-	-	-	-	-	-	-	-	-	-	-	-	-	-	-	-	-	-	-
195	ORF12_109	2694488	2695147	+	219	-	Predicted ORF	VFG0473	0.425	-	-	-	-	-	-	-	-	-	-	-	-	-	-	-	-	-	-	-	-	-	-	-	-	-	-	-	-	-	-
196	ORF12_127	2713240	2715009	+	589	-	Predicted ORF	-	-	-	-	-	-	-	-	-	-	-	-	-	-	-	-	-	-	-	-	-	-	-	-	-	-	-	-	-	-	ARI_484356532	0.582
197	ORF13_33	2765905	2766252	+	115	-	Predicted ORF	-	-	-	-	-	-	-	-	-	-	-	-	-	-	-	-	-	-	-	-	-	-	-	-	-	-	-	-	-	-	ARI_672940412	0.426
198	ORF13_39	2770842	2771882	+	346	-	Predicted ORF	-	-	-	-	-	-	-	-	-	-	-	-	Prophage_61806048	0.442	-	-	-	-	-	-	-	-	-	-	-	-	-	-	-	-	-	-
199	ORF13_57	2796074	2796991	+	305	-	Predicted ORF	-	-	-	-	-	-	-	-	-	-	-	-	Prophage_46401690	0.57	-	-	-	-	-	-	-	-	-	-	-	-	-	-	-	-	-	-
200	ORF13_66	2815138	2815686	-	182	-	Predicted ORF	-	-	-	-	-	-	-	-	-	-	-	-	Prophage_9626263	0.508	-	-	-	-	-	-	-	-	-	-	-	-	-	-	-	-	-	-
201	ORF13_67	2815638	2816369	-	243	-	Predicted ORF	-	-	-	-	-	-	-	-	-	-	-	-	Prophage_62362240	0.44	-	-	-	-	-	-	-	-	-	-	-	-	-	-	-	-	-	-
202	ORF13_68	2816376	2817080	-	234	-	Predicted ORF	-	-	-	-	-	-	-	-	-	-	-	-	Prophage_62362239	0.466	-	-	-	-	-	-	-	-	-	-	-	-	-	-	-	-	-	-
203	ORF13_71	2821280	2821618	-	112	-	Predicted ORF	-	-	-	-	-	-	-	-	-	-	-	-	Prophage_46402099	0.424	-	-	-	-	-	-	-	-	-	-	-	-	-	-	-	-	-	-
204	ORF13_72	2821630	2822100	-	156	-	Predicted ORF	-	-	-	-	-	-	-	-	-	-	-	-	Prophage_33770520	0.545	-	-	-	-	-	-	-	-	-	-	-	-	-	-	-	-	-	-
205	ORF13_74	2822483	2822905	-	140	-	Predicted ORF	-	-	-	-	-	-	-	-	-	-	-	-	Prophage_33770519	0.471	-	-	-	-	-	-	-	-	-	-	-	-	-	-	-	-	-	-
206	ORF13_77	2823890	2825107	-	405	-	Predicted ORF	-	-	-	-	-	-	-	-	-	-	-	-	Prophage_9635591	0.464	-	-	-	-	-	-	-	-	-	-	-	-	-	-	-	-	-	-
207	ORF13_78	2825123	2825980	-	285	-	Predicted ORF	-	-	-	-	-	-	-	-	-	-	-	-	Prophage_9635590	0.512	-	-	-	-	-	-	-	-	-	-	-	-	-	-	-	-	-	-
208	ORF13_79	2825992	2827281	-	429	-	Predicted ORF	-	-	-	-	-	-	-	-	-	-	-	-	Prophage_38707893	0.466	-	-	-	-	-	-	-	-	-	-	-	-	-	-	-	-	-	-
209	ORF13_82	2829532	2829876	-	114	-	Predicted ORF	-	-	-	-	-	-	-	-	-	-	-	-	Prophage_9634183	0.553	-	-	-	-	-	-	-	-	-	-	-	-	-	-	-	-	-	-
210	ORF13_83	2830021	2830212	-	63	-	Predicted ORF	-	-	-	-	-	-	-	-	-	-	-	-	Prophage_9630521	0.619	-	-	-	-	-	-	-	-	-	-	-	-	-	-	-	-	-	-
211	ORF13_85	2830729	2831142	-	137	-	Predicted ORF	-	-	-	-	-	-	-	-	-	-	-	-	Prophage_18249894	0.467	-	-	-	-	-	-	-	-	-	-	-	-	-	-	PAI_CAI77378	0.533	-	-
212	ORF13_86	2831142	2831462	-	106	-	Predicted ORF	-	-	-	-	-	-	-	-	-	-	-	-	Prophage_148727161	0.509	-	-	-	-	-	-	-	-	-	-	-	-	-	-	-	-	-	-
213	ORF13_88	2831703	2832128	-	141	-	Predicted ORF	-	-	-	-	-	-	-	-	-	-	-	-	Prophage_46401694	0.816	-	-	-	-	-	-	-	-	-	-	-	-	-	-	-	-	-	-
214	ORF13_89	2832213	2833280	-	355	-	Predicted ORF	-	-	-	-	-	-	-	-	-	-	-	-	Prophage_46402138	0.67	-	-	-	-	-	-	-	-	-	-	-	-	-	-	-	-	-	-
215	ORF13_105	2842946	2843869	+	307	-	Predicted ORF	-	-	-	-	-	-	-	-	-	-	-	-	Prophage_46401690	0.521	-	-	-	-	-	-	-	-	-	-	-	-	-	-	-	-	-	-
216	ORF14_36	2886978	2889032	+	684	-	Predicted ORF	VFG2047	0.656	-	-	-	-	-	-	-	-	-	-	-	-	-	-	-	-	-	-	-	-	-	-	-	-	-	-	PAI_CAE85234	0.664	-	-
217	ORF14_37	2889029	2890603	+	524	-	Predicted ORF	VFG2048	0.662	-	-	-	-	-	-	-	-	-	-	-	-	-	-	-	-	-	-	-	-	-	-	-	-	-	-	PAI_CAE85233	0.668	-	-
218	ORF14_38	2890600	2891823	+	407	-	Predicted ORF	VFG2049	0.607	-	-	-	-	-	-	-	-	-	-	-	-	-	-	-	-	-	-	-	-	-	-	-	-	-	-	PAI_CAE85232	0.634	-	-
219	ORF14_39	2891872	2892330	+	152	-	Predicted ORF	VFG2050	0.71	-	-	-	-	-	-	-	-	-	-	-	-	-	-	-	-	-	-	-	-	-	-	-	-	-	-	PAI_CAE85231	0.71	-	-
220	ORF14_50	2900586	2903087	-	833	-	Predicted ORF	-	-	AR_YP_001290033	0.54	-	-	-	-	-	-	-	-	-	-	-	-	-	-	-	-	-	-	-	-	-	-	-	-	-	-	-	-
221	ORF14_74	2929612	2930640	-	342	-	Predicted ORF	-	-	-	-	-	-	-	-	-	-	-	-	-	-	-	-	-	-	-	-	-	-	-	-	-	-	ISSm4_PEP2	0.529	-	-	-	-
222	ORF14_87	2943248	2944558	+	436	-	Predicted ORF	-	-	-	-	-	-	-	-	-	-	-	-	-	-	-	-	-	-	-	-	-	-	-	-	-	-	-	-	PAI_CAA21341	0.578	ARI_12698391	*
223	ORF14_88	2944568	2945587	+	339	-	Predicted ORF	-	-	-	-	-	-	-	-	-	-	-	-	-	-	-	-	-	-	-	-	-	-	-	-	-	-	-	-	PAI_CAA21340	0.468	-	-
224	ORF14_89	2945618	2947081	+	487	-	Predicted ORF	-	-	-	-	-	-	-	-	-	-	-	-	-	-	-	-	-	-	-	-	-	-	-	-	-	-	-	-	PAI_CAA21339	0.565	ARI_12698392	*
225	ORF14_110	2965792	2965926	+	44	-	Predicted ORF	-	-	-	-	-	-	-	-	-	-	-	-	Prophage_45862228	0.545	-	-	-	-	-	-	-	-	-	-	-	-	-	-	-	-	-	-
226	ORF15_1	2965927	2965986	-	19	-	Predicted ORF	-	-	-	-	-	-	-	-	-	-	-	-	-	-	-	-	-	-	-	-	-	-	-	-	-	-	ISEhe3_PEP	0.95	-	-	-	-
227	ORF15_19	2988402	2990042	-	546	-	Predicted ORF	-	-	AR_NP_733568	*	-	-	-	-	-	-	-	-	-	-	-	-	-	-	-	-	-	-	-	-	-	-	-	-	PAI_CAA21361	0.87	-	-
228	ORF15_20	2990123	2991142	-	339	-	Predicted ORF	-	-	-	-	-	-	-	-	-	-	-	-	-	-	-	-	-	-	-	-	-	-	-	-	-	-	-	-	PAI_CAA21362	0.835	-	-
229	ORF15_22	2995156	2998209	-	1017	-	Predicted ORF	VFG0846	0.513	-	-	-	-	-	-	-	-	-	-	-	-	-	-	-	-	-	-	-	-	-	-	-	-	-	-	PAI_AAK20777	*	-	-
230	ORF15_27	3005467	3006642	-	391	-	Predicted ORF	VFG2054	*	-	-	-	-	-	-	-	-	-	-	-	-	-	-	-	-	-	-	-	-	-	-	-	-	-	-	PAI_CAE85227	0.422	-	-
231	ORF15_28	3006639	3007271	-	210	-	Predicted ORF	VFG2053	0.486	-	-	-	-	-	-	-	-	-	-	-	-	-	-	-	-	-	-	-	-	-	-	-	-	-	-	PAI_CAE85228	0.476	-	-
232	ORF15_31	3008357	3008815	-	152	-	Predicted ORF	VFG2050	0.691	-	-	-	-	-	-	-	-	-	-	-	-	-	-	-	-	-	-	-	-	-	-	-	-	-	-	PAI_CAE85231	0.697	-	-
233	ORF15_32	3008864	3010138	-	424	-	Predicted ORF	VFG2049	0.665	-	-	-	-	-	-	-	-	-	-	-	-	-	-	-	-	-	-	-	-	-	-	-	-	-	-	PAI_CAE85232	0.691	-	-
234	ORF15_33	3010144	3011733	-	529	-	Predicted ORF	VFG2048	0.707	-	-	-	-	-	-	-	-	-	-	-	-	-	-	-	-	-	-	-	-	-	-	-	-	-	-	PAI_CAE85233	0.711	-	-
235	ORF15_34	3011726	3013852	-	708	-	Predicted ORF	VFG2047	0.71	-	-	-	-	-	-	-	-	-	-	-	-	-	-	-	-	-	-	-	-	-	-	-	-	-	-	PAI_CAE85234	0.719	-	-
236	ORF15_49	3028811	3030277	-	488	-	Predicted ORF	VFG0594	0.684	-	-	-	-	-	-	-	-	-	-	-	-	-	-	-	-	-	-	-	-	-	-	-	-	-	-	-	-	-	-
237	ORF15_52	3034144	3036174	-	676	-	Predicted ORF	-	-	-	-	-	-	-	-	T6SE_ABG57151	0.712	-	-	-	-	-	-	-	-	-	-	-	-	-	-	-	-	-	-	PAI_ABG57151	0.712	-	-
238	ORF15_53	3036202	3036489	-	95	-	Predicted ORF	-	-	-	-	-	-	-	-	-	-	-	-	-	-	-	-	-	-	-	-	-	-	-	-	-	-	-	-	PAI_ABG57150	0.884	-	-
239	ORF15_54	3036530	3037942	-	470	-	Predicted ORF	-	-	-	-	-	-	-	-	-	-	-	-	-	-	-	-	-	-	-	-	T6SS_50122354_TssA	0.618	-	-	-	-	-	-	PAI_ABG57149	0.705	-	-
240	ORF15_55	3037989	3041486	-	1165	-	Predicted ORF	-	-	-	-	-	-	-	-	-	-	-	-	-	-	-	-	-	-	-	-	T6SS_50122355_TssM	0.682	-	-	-	-	-	-	PAI_ABG57148	0.733	-	-
241	ORF15_56	3041512	3042933	-	473	-	Predicted ORF	-	-	-	-	-	-	-	-	-	-	-	-	-	-	-	-	-	-	-	-	T6SS_50122356_TssA	0.588	-	-	-	-	-	-	PAI_ABG57147	0.577	-	-
242	ORF15_57	3042942	3043550	-	202	-	Predicted ORF	VFG2086	*	-	-	-	-	-	-	-	-	-	-	-	-	-	-	-	-	-	-	-	-	-	-	-	-	-	-	PAI_ABG57146	0.51	-	-
243	ORF15_58	3043547	3045088	-	513	-	Predicted ORF	VFG2085	*	-	-	-	-	-	-	-	-	-	-	-	-	-	-	-	-	-	-	-	-	-	-	-	-	-	-	PAI_ABG57145	0.659	-	-
244	ORF15_59	3045091	3047697	-	868	-	Predicted ORF	-	-	-	-	-	-	-	-	-	-	-	-	-	-	-	-	-	-	-	-	T6SS_50122359_TssH	0.789	-	-	-	-	-	-	PAI_ABG57144	0.82	-	-
245	ORF15_60	3047715	3048491	-	258	-	Predicted ORF	-	-	-	-	-	-	-	-	-	-	-	-	-	-	-	-	-	-	-	-	T6SS_50122360_TssL	0.729	-	-	-	-	-	-	PAI_ABG57143	0.74	-	-
246	ORF15_61	3048500	3049840	-	446	-	Predicted ORF	VFG2082	0.619	-	-	-	-	-	-	-	-	-	-	-	-	-	-	-	-	-	-	T6SS_50122361_TssK	0.872	-	-	-	-	-	-	PAI_ABG57142	0.904	-	-
247	ORF15_62	3049843	3050358	-	171	-	Predicted ORF	-	-	-	-	-	-	-	-	-	-	-	-	-	-	-	-	-	-	-	-	T6SS_50122362_TssJ	0.731	-	-	-	-	-	-	PAI_ABG57141	0.83	-	-
248	ORF15_63	3050358	3051599	-	413	-	Predicted ORF	VFG2080	*	-	-	-	-	-	-	-	-	-	-	-	-	-	-	-	-	-	-	-	-	-	-	-	-	-	-	PAI_ABG57140	0.671	-	-
249	ORF15_64	3051602	3052600	-	332	-	Predicted ORF	-	-	-	-	-	-	-	-	-	-	-	-	-	-	-	-	-	-	-	-	T6SS_50122364_TssG	0.774	-	-	-	-	-	-	PAI_ABG57139	0.792	-	-
250	ORF15_65	3052564	3054336	-	590	-	Predicted ORF	VFG2078	0.538	-	-	-	-	-	-	-	-	-	-	-	-	-	-	-	-	-	-	T6SS_50122365_TssF	0.842	-	-	-	-	-	-	PAI_ABG57138	0.839	-	-
251	ORF15_66	3054343	3054774	-	143	-	Predicted ORF	-	-	-	-	-	-	-	-	-	-	-	-	-	-	-	-	-	-	-	-	T6SS_50122366_TssE	0.769	-	-	-	-	-	-	PAI_ABG57137	0.783	-	-
252	ORF15_67	3054780	3056258	-	492	-	Predicted ORF	-	-	-	-	-	-	-	-	-	-	-	-	-	-	-	-	-	-	-	-	T6SS_50122367_TssC	0.929	-	-	-	-	-	-	-	-	-	-
253	ORF15_68	3056288	3056770	-	160	-	Predicted ORF	-	-	-	-	-	-	-	-	-	-	-	-	-	-	-	-	-	-	-	-	T6SS_50122368_TssB	0.825	-	-	-	-	-	-	-	-	-	-
254	ORF15_81	3077064	3079199	+	711	-	Predicted ORF	VFG1670	0.654	-	-	-	-	-	-	-	-	-	-	-	-	-	-	-	-	-	-	-	-	-	-	-	-	-	-	PAI_CAD66195	0.654	-	-
255	ORF16_19	3100999	3101415	+	138	-	Predicted ORF	-	-	-	-	-	-	-	-	-	-	-	-	-	-	-	-	-	-	-	-	-	-	-	-	-	-	-	-	PAI_569550114	0.428	-	-
256	ORF16_23	3105953	3107002	-	349	-	Predicted ORF	VFG1630	0.47	-	-	-	-	-	-	-	-	-	-	-	-	-	-	-	-	-	-	-	-	-	-	-	-	-	-	PAI_CAC43413	0.47	-	-
257	ORF16_40	3126281	3127762	-	493	-	Predicted ORF	VFG0474	0.513	AR_ABS72055	*	-	-	-	-	-	-	-	-	-	-	-	-	-	-	-	-	-	-	-	-	-	-	-	-	-	-	-	-
258	ORF16_41	3127759	3128436	-	225	-	Predicted ORF	VFG0475	0.662	-	-	-	-	-	-	-	-	-	-	-	-	-	-	-	-	-	-	-	-	-	-	-	-	-	-	-	-	-	-
259	ORF16_59	3143149	3143400	-	83	-	Predicted ORF	-	-	-	-	-	-	-	-	-	-	-	-	Prophage_45580776	0.47	-	-	-	-	-	-	-	-	-	-	-	-	-	-	-	-	-	-
260	ORF16_74	3156249	3157520	-	423	-	Predicted ORF	-	-	-	-	-	-	-	-	-	-	-	-	Prophage_9630142	*	-	-	-	-	-	-	-	-	-	-	-	-	-	-	PAI_CAI36137	0.454	-	-
261	ORF16_82	3164796	3165284	+	162	-	Predicted ORF	-	-	-	-	-	-	-	-	-	-	-	-	Prophage_30065713	0.509	-	-	-	-	-	-	-	-	-	-	-	-	-	-	-	-	-	-
262	ORF16_86	3166952	3168655	+	567	-	Predicted ORF	-	-	-	-	-	-	-	-	-	-	-	-	Prophage_116222005	0.633	-	-	-	-	-	-	-	-	-	-	-	-	-	-	-	-	-	-
263	ORF16_87	3168655	3170784	+	709	-	Predicted ORF	-	-	-	-	-	-	-	-	-	-	-	-	Prophage_32171003	0.577	-	-	-	-	-	-	-	-	-	-	-	-	-	-	-	-	-	-
264	ORF16_89	3172079	3173296	+	405	-	Predicted ORF	-	-	-	-	-	-	-	-	-	-	-	-	Prophage_116222008	0.622	-	-	-	-	-	-	-	-	-	-	-	-	-	-	-	-	-	-
265	ORF16_91	3173780	3174208	+	142	-	Predicted ORF	-	-	-	-	-	-	-	-	-	-	-	-	Prophage_116222010	0.465	-	-	-	-	-	-	-	-	-	-	-	-	-	-	-	-	-	-
266	ORF16_97	3177849	3179459	+	536	-	Predicted ORF	-	-	-	-	-	-	-	-	-	-	-	-	Prophage_116222017	0.493	-	-	-	-	-	-	-	-	-	-	-	-	-	-	-	-	-	-
267	ORF16_101	3181834	3182214	+	126	-	Predicted ORF	-	-	-	-	-	-	-	-	-	-	-	-	Prophage_116222024	0.452	-	-	-	-	-	-	-	-	-	-	-	-	-	-	-	-	-	-
268	ORF16_102	3182214	3182450	+	78	-	Predicted ORF	-	-	-	-	-	-	-	-	-	-	-	-	Prophage_116222025	0.458	-	-	-	-	-	-	-	-	-	-	-	-	-	-	-	-	-	-
269	ORF17_1	3184594	3184695	+	33	-	Predicted ORF	-	-	-	-	-	-	-	-	-	-	-	-	-	-	-	-	-	-	-	-	-	-	-	-	-	-	ISAbo1_PEP3	0.788	-	-	-	-
270	ORF17_4	3185715	3186272	-	185	-	Predicted ORF	-	-	-	-	-	-	-	-	-	-	-	-	-	-	-	-	-	-	-	-	-	-	-	-	-	-	ISIba2_PEP3	0.459	-	-	-	-
271	ORF17_8	3188635	3189279	+	214	-	Predicted ORF	-	-	AR_YP_002382193	0.453	-	-	-	-	-	-	-	-	-	-	-	-	-	-	-	-	-	-	-	-	-	-	-	-	PAI_CAA21355	0.463	-	-
272	ORF17_12	3193375	3195552	-	725	-	Predicted ORF	VFG1862	0.767	-	-	-	-	-	-	-	-	-	-	-	-	-	-	-	-	-	-	-	-	-	-	-	-	-	-	-	-	-	-
273	ORF17_15	3197194	3198093	+	299	-	Predicted ORF	-	-	CBMAR_K2W2I4	0.492	-	-	-	-	-	-	-	-	-	-	-	-	-	-	-	-	-	-	-	-	-	-	-	-	-	-	-	-
274	ORF17_46	3233801	3234676	-	291	-	Predicted ORF	VFG0925	0.443	-	-	-	-	-	-	-	-	-	-	-	-	-	-	-	-	-	-	-	-	-	-	-	-	-	-	PAI_AAL08451	0.423	ARI_15808722	0.423
275	ORF17_68	3257507	3257863	+	118	-	Predicted ORF	-	-	-	-	-	-	-	-	-	-	-	-	Prophage_30039754	0.551	-	-	-	-	-	-	-	-	-	-	-	-	-	-	-	-	-	-
276	ORF17_78	3266510	3266719	+	69	-	Predicted ORF	-	-	-	-	-	-	-	-	-	-	-	-	Prophage_13095918	0.623	-	-	-	-	-	-	-	-	-	-	-	-	-	-	PAI_AAO18076	0.623	-	-
277	ORF18_23	3318345	3320246	+	633	-	Predicted ORF	-	-	AR_ZP_03837173	0.513	-	-	-	-	-	-	-	-	-	-	-	-	-	-	-	-	-	-	-	-	-	-	-	-	-	-	-	-
278	ORF18_31	3327251	3330475	-	1074	-	Predicted ORF	-	-	AR_NP_249117	0.424	-	-	-	-	-	-	-	-	-	-	-	-	-	-	-	-	-	-	-	-	-	-	-	-	-	-	-	-
279	ORF18_37	3336254	3336715	-	153	-	Predicted ORF	-	-	AR_ZP_01987481	0.686	-	-	-	-	-	-	-	-	-	-	-	-	-	-	-	-	-	-	-	-	-	-	-	-	-	-	-	-
280	ORF18_44	3343161	3343757	-	198	-	Predicted ORF	-	-	-	-	-	-	-	-	-	-	-	-	-	-	-	-	-	-	-	-	-	-	-	-	-	-	-	-	PAI_CAA21366	0.682	-	-
281	ORF18_76	3371254	3373827	-	857	-	Predicted ORF	VFG0079	0.473	-	-	-	-	-	-	-	-	-	-	-	-	-	-	-	-	-	-	T6SS_108761289_TssH	0.478	-	-	-	-	-	-	-	-	-	-
282	ORF18_84	3382112	3383188	-	358	-	Predicted ORF	VFG1630	0.43	-	-	-	-	-	-	-	-	-	-	-	-	-	-	-	-	-	-	-	-	-	-	-	-	-	-	PAI_CAC43413	0.43	-	-
283	ORF19_1	3391692	3392945	-	417	-	Predicted ORF	-	-	-	-	-	-	-	-	-	-	-	-	Prophage_37651489	0.482	-	-	-	-	-	-	-	-	-	-	-	-	-	-	-	-	-	-
284	ORF19_35	3431511	3432725	-	404	-	Predicted ORF	-	-	-	-	-	-	-	-	-	-	-	-	-	-	-	-	-	-	-	-	-	-	-	-	-	-	-	-	PAI_ABP49156	0.421	-	-
285	ORF19_43	3440117	3441163	-	348	-	Predicted ORF	-	-	-	-	-	-	-	-	-	-	-	-	-	-	-	-	-	-	-	-	-	-	-	-	-	-	-	-	PAI_AAF71483	0.698	-	-
286	ORF19_47	3443175	3444485	-	436	-	Predicted ORF	VFG1381	0.58	-	-	-	-	-	-	-	-	-	-	-	-	-	-	-	-	-	-	-	-	-	-	-	-	-	-	-	-	-	-
287	ORF19_52	3449437	3450018	-	193	-	Predicted ORF	VFG2026	0.42	-	-	-	-	-	-	-	-	-	-	-	-	-	-	-	-	-	-	-	-	-	-	-	-	-	-	-	-	-	-
288	ORF19_56	3455984	3456715	-	243	-	Predicted ORF	-	-	-	-	-	-	-	-	-	-	-	-	Prophage_126010887	*	-	-	-	-	-	-	-	-	-	-	-	-	-	-	PAI_AAO17223	0.757	-	-
289	ORF19_57	3456770	3457237	+	155	-	Predicted ORF	-	-	-	-	-	-	-	-	-	-	-	-	Prophage_82701057	0.452	-	-	-	-	-	-	-	-	-	-	-	-	-	-	PAI_AAO17224	0.716	-	-
290	ORF19_58	3457200	3457952	-	250	-	Predicted ORF	-	-	-	-	-	-	-	-	-	-	-	-	-	-	-	-	-	-	-	-	-	-	-	-	-	-	-	-	PAI_AAO17225	0.436	-	-
291	ORF19_59	3458118	3458876	+	252	-	Predicted ORF	-	-	CBMAR_A4FI79	*	-	-	-	-	-	-	-	-	-	-	-	-	-	-	-	-	-	-	-	-	-	-	-	-	PAI_AAO17226	0.468	ARI_6332763	*
292	ORF20_6	3495983	3497017	-	344	-	Predicted ORF	VFG0566	0.724	-	-	-	-	-	-	-	-	-	-	-	-	-	-	-	-	-	-	-	-	-	-	-	-	-	-	-	-	-	-
293	ORF20_9	3498506	3501736	-	1076	-	Predicted ORF	VFG1098	*	-	-	-	-	-	-	-	-	-	-	-	-	-	-	-	-	-	-	-	-	-	-	-	-	ISKpn25_PEP3	0.564	-	-	-	-
294	ORF20_11	3503049	3505031	-	660	-	Predicted ORF	VFG1102	*	-	-	-	-	-	-	-	-	-	-	-	-	-	-	-	-	-	-	-	-	-	-	-	-	ISSm4_PEP	0.526	-	-	-	-
295	ORF20_14	3506176	3506799	-	207	-	Predicted ORF	-	-	-	-	-	-	-	-	-	-	-	-	-	-	-	-	-	-	-	-	-	-	-	-	-	-	-	-	PAI_569550071	0.507	-	-
296	ORF20_18	3507871	3508713	-	280	-	Predicted ORF	-	-	-	-	-	-	-	-	-	-	-	-	-	-	-	-	-	-	-	-	-	-	-	-	-	-	-	-	-	-	ARI_481190447	0.489
297	ORF21_15	3564716	3564988	+	90	-	Predicted ORF	-	-	-	-	-	-	-	-	-	-	-	-	Prophage_156564019	0.567	-	-	-	-	-	-	-	-	-	-	-	-	-	-	-	-	-	-
298	ORF21_24	3575062	3576360	-	432	-	Predicted ORF	VFG1025	0.492	-	-	-	-	-	-	-	-	-	-	-	-	-	-	-	-	-	-	-	-	-	-	-	-	-	-	PAI_AAL08434	0.492	ARI_15808705	0.492
299	ORF21_28	3579389	3581035	+	548	-	Predicted ORF	VFG1855	0.73	-	-	-	-	-	-	-	-	-	-	-	-	-	-	-	-	-	-	-	-	-	-	-	-	-	-	-	-	ARI_481190498	*
300	ORF22_10	3608688	3609950	-	420	-	Predicted ORF	VFG1311	0.436	-	-	-	-	-	-	-	-	-	-	-	-	-	-	-	-	-	-	-	-	-	-	-	-	-	-	-	-	ARI_587656392	*
301	ORF22_11	3609947	3611137	-	396	-	Predicted ORF	VFG1373	0.482	-	-	-	-	-	-	-	-	-	-	-	-	-	-	-	-	-	-	-	-	-	-	-	-	-	-	-	-	ARI_697403916	0.49
302	ORF23_29	3664126	3664386	-	86	-	Predicted ORF	-	-	-	-	-	-	-	-	-	-	-	-	Prophage_9634084	0.535	-	-	-	-	-	-	-	-	-	-	-	-	-	-	-	-	-	-
303	ORF24_25	3695515	3695616	-	33	-	Predicted ORF	-	-	-	-	-	-	-	-	-	-	-	-	-	-	-	-	-	-	-	-	-	-	-	-	-	-	ISAbo1_PEP3	0.788	-	-	-	-
304	ORF26_3	3723657	3724196	-	179	-	Predicted ORF	-	-	-	-	-	-	-	-	-	-	-	-	-	-	-	-	-	-	-	-	-	-	-	-	-	-	-	-	-	-	ARI_481190219	0.441
305	ORF26_19	3745428	3745496	+	22	-	Predicted ORF	-	-	-	-	-	-	-	-	-	-	-	-	-	-	-	-	-	-	-	-	-	-	-	-	-	-	ISEic1_PEP3	0.957	-	-	-	-
306	ORF28_1	3765976	3766536	-	186	-	Predicted ORF	VFG0576	0.595	-	-	-	-	-	-	-	-	-	-	Prophage_46401640	0.571	-	-	-	-	-	-	-	-	-	-	-	-	-	-	-	-	-	-
307	ORF30_1	3794290	3795948	-	552	-	Predicted ORF	-	-	-	-	-	-	-	-	-	-	-	-	-	-	-	-	-	-	-	-	-	-	-	-	-	-	-	-	-	-	ARI_12698388	0.582
308	ORF32_1	3815622	3816020	+	132	-	Predicted ORF	-	-	-	-	-	-	-	-	-	-	-	-	-	-	-	-	-	-	-	-	-	-	-	-	-	-	ISEhe3_PEP3	0.78	-	-	-	-
309	ORF32_7	3822698	3823156	+	152	-	Predicted ORF	-	-	-	-	-	-	-	-	-	-	-	-	-	-	-	-	-	-	-	-	-	-	-	-	-	-	ISIba1_PEP3	0.796	-	-	-	-
310	ORF33_1	3824795	3827896	-	1033	-	Predicted ORF	-	-	AR_NP_251184	0.484	-	-	-	-	-	-	-	-	-	-	-	-	-	-	-	-	-	-	-	-	-	-	-	-	-	-	-	-
311	ORF35_1	3835059	3835193	-	44	-	Predicted ORF	-	-	-	-	-	-	-	-	-	-	-	-	Prophage_45862228	0.568	-	-	-	-	-	-	-	-	-	-	-	-	-	-	-	-	-	-
312	ORF36_1	3839203	3839481	+	92	-	Predicted ORF	-	-	-	-	-	-	-	-	-	-	-	-	-	-	-	-	-	-	-	-	-	-	-	-	-	-	-	-	-	-	ARI_482862068	1
313	ORF36_2	3839777	3840061	+	94	-	Predicted ORF	-	-	AR_NP_370558	1	-	-	-	-	-	-	-	-	-	-	-	-	-	-	-	-	-	-	-	-	-	-	-	-	-	-	ARI_13785460	1
314	ORF36_4	3841029	3841823	+	264	-	Predicted ORF	-	-	-	-	-	-	-	-	-	-	-	-	-	-	-	-	-	-	-	-	-	-	-	-	-	-	ISShes11_PEP5	0.932	-	-	ARI_192822644	1
315	ORF36_5	3842059	3842823	+	254	-	Predicted ORF	-	-	-	-	-	-	-	-	-	-	-	-	-	-	-	-	-	-	-	-	-	-	-	-	-	-	-	-	-	-	ARI_225121178	1
316	ORF36_6	3843047	3843325	-	92	-	Predicted ORF	-	-	-	-	-	-	-	-	-	-	-	-	-	-	-	-	-	-	-	-	-	-	-	-	-	-	-	-	-	-	ARI_90265398	1
317	ORF37_1	3843327	3843587	+	86	-	Predicted ORF	-	-	-	-	-	-	-	-	-	-	-	-	-	-	-	-	-	-	-	-	-	-	-	-	-	-	ISEhe3_PEP3	0.802	-	-	-	-
318	ORF37_3	3846464	3846532	+	22	-	Predicted ORF	-	-	-	-	-	-	-	-	-	-	-	-	-	-	-	-	-	-	-	-	-	-	-	-	-	-	ISEic1_PEP3	0.957	-	-	-	-
319	ORF39_3	3851256	3851900	-	214	-	Predicted ORF	-	-	AR_YP_002791715	0.687	-	-	-	-	-	-	-	-	-	-	-	-	-	-	-	-	-	-	-	-	-	-	-	-	-	-	-	-
320	ORF44_1	3860096	3860653	-	185	-	Predicted ORF	-	-	-	-	-	-	-	-	-	-	-	-	-	-	-	-	-	-	-	-	-	-	-	-	-	-	ISStso1_PEP3	0.762	-	-	-	-
321	ORF44_2	3860646	3861152	-	168	-	Predicted ORF	-	-	-	-	-	-	-	-	-	-	-	-	-	-	-	-	-	-	-	-	-	-	-	-	-	-	ISStso1_PEP	0.649	-	-	-	-
322	ORF45_1	3861218	3861946	+	242	-	Predicted ORF	-	-	-	-	-	-	-	-	-	-	-	-	-	-	-	-	-	-	-	-	-	-	-	-	-	-	ISSag9_PEP	1	-	-	-	-
323	ORF46_1	3862228	3862617	-	129	-	Predicted ORF	-	-	-	-	-	-	-	-	-	-	-	-	-	-	-	-	-	-	-	-	-	-	-	-	-	-	IS1381A_PEP3	1	-	-	-	-
324	ORF46_2	3862650	3863087	-	145	-	Predicted ORF	-	-	-	-	-	-	-	-	-	-	-	-	-	-	-	-	-	-	-	-	-	-	-	-	-	-	IS1381A_PEP	0.855	-	-	-	-
Microbial Bioinformatics Group at MML, SJTU

## Sheet: VF
No	Synonym
	ORF(aa)		Ha-value
9	1_135(504)		0.581	Pathogenicity islands in UPEC : PAI III536	putative lysil-tRNA synthetase LysU
14	1_236(366)		0.65	Type IV pili from Pseudomonas : pilT	Attaches to host cells, but not to mucin, causing a twitching motility that allows the bacteria to move along the cell surface; biofilm formation
15	1_237(369		0.493	Gene related to Type IV pili from Pseudomonas : pilU	'
16	1_275(436)		0.702	Pathogenicity islands in UPEC : PAI III536 (orf48	Product: putative lysin/cadaverin transporter
17	1_276(711)		0.684	'	'
22	2_43(257)		0.482	'	'
25	2_62(246)		0.435	CcmC;Identified Virulence Factors of Legionella : Iron uptake	Product: cytochrome c-type biogenesis protein CcmC, putative heme lyase for CcmE; Required for cytochrome c production, promotes iron assimilation and intracellular infection
26	2_74(135)		0.444	Gene related to Flagella from Legionella : motC	Not required for intracellular growth but enhance the invasion capacity	Product: flagellar motor rotation protein MotA
27	2_75(133)		0.459	Gene related to Agf from Salmonella : csgE	Aids in attachment to the villi of enterocytes, also cause the bacteria to become attached to each other	curli production assembly/transport protein CsgE
28	2_76(277)		0.653	Agf (Thin aggregative fimbriae (or curli)), Agf from Salmonella : csgF	''	curli production assembly/transport protein CsgF
34	2_182(440)		0.643	ene located in PAI III536 from Escherichia : orf48	'	putative lysin/cadaverin transporter
35	2_183(711)		0.629	'		putative cadaverin decarboxylase
36	2_188(352)		0.426	'
37	2_209(214)		0.495	Gene related to LetA/S from Legionella : letA	Activates gene expression indirectly by counteracting the repressor of translation known as CsrA or RsmA	response regulator GacA
41	3_58(674)		*	Gene related to Intercellular adhesion proteins from Staphylococcus : icaB	ClfA and ClfB bind to different sites in fibrinogen. ClfA binds to the γ-chain whereas ClfB binds to the α-chain; ClfA through its fibrinogen-binding function is a mediator of S. aureus-induced platelet aggregation	Product: N-deacetylase, involved in polysaccharide intercellular adhesin(PIA) synthesis
42	3_59(444)		*	Gene related to Intercellular adhesion proteins from Staphylococcus : icaA	'''	N-acetylglucosaminyltransferase, involved in polysaccharide intercellular adhesin(PIA) synthesis
50	3_180(235)		0.506	Gene located in VPI-2 from Vibrio : nanE	Phenotype: Encoding an accessory virulence factor neuraminidase (nanH). Naminidase is secreted and converts oligosaccharides by cleavage of sialic acid. The reaction results in a large number of ganglioside GM1-like molecules on host cell surfaces, which serve as binding sites for the cholera toxin. But this process in not absolutely required for the action of cholera toxin.
51	3_182(299)		0.716	Gene located in VPI-2 from Vibrio : nanA	' Remark: VPI-2 was detected in toxigenic but not in nontoxigenic strains of Vibrio cholerae serogroup O1	Product: N-acetylneuraminate lyase, putative
57	3_245(170)		0.545	Gene related to SodCI from Salmonella : sodCI;: stress protein	Product: Gifsy-2 prophage: superoxide dismutase precursor (Cu-Zn)	Functions: Contribute to survival during systemic phase of infection
59	4_1(149)		0.852	Gene related to Fur from Salmonella : fur	Functions: Repress the expression of iron-regulated genes; Also required for acid-induced activation of atr genes	Product: transcriptional repressor of iron-responsive genes (Fur family) (ferric uptake regulator)
60	4_10(315)		0.537	Gene located in SPI-2 from Salmonella : orf319	The larger 25.3-kb portion harbours genes important for virulence function. Four types of genes: ssa (for type III secretion system apparatus), ssr (for secretion system regulators), ssc (for secretion system chaperones, and sse (for secretion system effectors)	Product: putative inner membrane protein	Phenotype: Encodes a second TTSS that is essential for intracellular growth; Necessary in the systemic phase of inection
61	4_28(760)		0.442	Gene related to FeoAB from Legionella : feoB	Iron uptake; Ferrous iron uptake; Functions: A feoB mutant of L. pneumophila has a lowered Fe2+ uptake and is attenuated for intracellular growth	Product: ferrous iron transporter B
63	4_122(337)		0.605	Gene related to O-antigen from Yersinia : galE	Functions: LPS O antigen mutants were severely impaired in their ability to colonize the Peyer's patches and did not colonize spleen and liver. The absence of O antigen in the outer membrane affects the expression of other Yersinia virulence factors.	Product: UDP-glucose 4-epimerase
67	4_156(486)		*	Gene related to IraAB from Legionella : iraB	Functions: IraA, a methyltransferase, is critical for virulence; IraB, a homologue of di- and tri-peptide transporters, may involved in a novel method of iron acquisition which may utilize iron-loaded peptides	Product: Di/tripeptide permease
68	4_168(207)		0.58	Gene related to ClpP from Listeria : clpP;: stress protein	Functions: An ATPase promoting early escape form the phagosome of macrophages; ClpC is also required for adhesion and invasion, possibly by modulating the expression of InlA,InlB and ActA	Product: ATP-dependent Clp protease proteolytic subunit
88	5_137(364)		0.563	Gene related to Flagella from Pseudomonas : flgI	Functions: Swimming motility, Play a role in biofilm formation and other pathogenic adaptations	Product: flagellar P-ring protein precursor FlgI
89	5_138(219)		0.47	Gene related to Flagella from Pseudomonas : flgH: Adherence	Play a role in biofilm formation and other pathogenic adaptations	Product: flagellar L-ring protein precursor FlgH
90	5_139(261)		0.594	Gene related to Flagella from Pseudomonas : flgG	Product: flagellar basal-body rod protein FlgG
91	5_140(241)		0.433	flgF	'	'
92	5_143(140)		0.486	Gene related to Flagella from Legionella : flgC	Product: flagellar basal body rod protein FlgC	enhance the invasion capacity
93	5_149(443)		0.614	Gene related to Flagella from Pseudomonas : fliI	Product: flagellum-specific ATP synthase FliI	Play a role in biofilm formation and other pathogenic adaptations
94	5_156(245)		0.571	Gene related to Flagella from Pseudomonas : fliP	Product: flagellar biosynthetic protein FliP	Swimming motility, Play a role in biofilm formation and other pathogenic adaptations
95	5_157(89)		0.483	fliQ	Product: flagellar biosynthetic protein FliQ		''
96	5_158(263)		0.456	fliR	Product: flagellar biosynthetic protein FliR
97	5_159(371)		0.445	flhB	'	'
98	5_160(701)		0.515	flhA: Pseudomonas	flhA''	'
109	6_15(904)		0.522	Gene related to MgtBC from Salmonella : mgtB	MgtA and MgtB are not required for intracellular survival or for virulence, MgtC is essential for both functions	Product: Mg2+ transport protein
111	6_31()	223	0.422	invalid
114	6_116()	240	0.562	Gene related to Flagella from Legionella : fliA	enhance the invasion capacity	Product: flagellar biosynthesis sigma factor FliA
115	6_117()	296	0.534	Gene related to Flagella from Pseudomonas : fleN	Adherence; Motility;Product: flagellar synthesis regulator FleN	Swimming motility; Play a role in biofilm formation and other pathogenic adaptations
116	6_119()	698	0.647	Gene related to Flagella from Pseudomonas : flhA	Product: flagellar biosynthesis protein FlhA	''
117	6_120()	377	0.492	Gene related to Flagella from Pseudomonas : flhB	Product: flagellar biosynthetic protein FlhB	'
118	6_122()	89	0.528	Gene related to Flagella from Pseudomonas : fliQ	'
119	6_123()	261	0.59	from Pseudomonas : fliP
120	6_125()	131	0.634	from Pseudomonas : fliN	Product: flagellar motor switch protein FliN	'
121	6_126()	347	0.559	from Pseudomonas : fliM	Product: flagellar motor switch protein FliM
122	6_130()	439	0.579	from Pseudomonas : fliI	Product: flagellum-specific ATP synthase FliI
123	6_132()	342	0.559	from Pseudomonas : fliG	Product: flagellar motor switch protein G	Adherence;Play a role in biofilm formation and other pathogenic adaptations
124	6_134()	107	0.467	from Pseudomonas : fliE	Product: flagellar hook-basal body complex protein FliE	'
125	6_136()	509	0.503	from Pseudomonas : fleQ	Product: transcriptional regulator FleQ	'''
126	6_142()	332	*	Capsule from Staphylococcus : cap8E	Product: capsular polysaccharide synthesis enzyme Cap8E	Antiphagocytosis;
127	6_143()	390	*	LPS from Bordetella : bplF	Product: lipopolysaccharide biosynthesis protein	endotoxin; Prevents clearance of the organism by host surfactant protein; Confers protection to the bacterium from complement-mediated cell lysis
128	6_144()	230	*	Gene related to Lewis antigen from Helicobacter : neuA/flmD	Product: CMP-N-acetylneuraminic acid synthetase	Molecular mimicry; Functions: The O-chain region of LPS express Lewis antigen that are also expressed in the gastric mucosa of humans. This antigenic mimicry may suppress an immune response against the bacteria, or allow it to adhere to the gastric mucasa or play a role in certain autoimmune aspects
129	6_147()	352	0.443	to Lewis antigen from Helicobacter : neuB	Product: sialic acid synthase	''
130	6_151()	230	0.439	from Pseudomonas : flgH	Product: flagellar L-ring protein precursor FlgH
131	6_153()	370	0.57	from Pseudomonas : flgI	Product: flagellar P-ring protein precursor FlgI
132	6_154()	262	0.53	from Pseudomonas : flgG	Product: flagellar basal-body rod protein FlgG
133	6_155()	248	0.508	rom Pseudomonas : flgF		Product: flagellar basal-body rod protein FlgF
134	6_158()	137	0.548	from Pseudomonas : flgC	Product: flagellar basal-body rod protein FlgC
135	6_159()	136	0.449	from Yersinia : flgB	Product: flagellar basal-body rod protein FlgB	Secretion system; Invasion; Motility; Functions: Required for efficient cellular invasion. YplA, a phospholipase is secreted by this type III flagellum secretion system. YplA is required for survival of Y. enterocolitica in the Peyer's patches and for stimulation of the acute inflammatory response of the host to the infection.
137	7_35()	323	0.452	Capsule from Campylobacter : kpsF	Product: D-arabinose 5-phosphate isomerase	Adherence; FnBP; CadF (Campylobacter adhesion to fibronectin)
138	7_82()	286	0.448	Gene related to Type IV pili from Pseudomonas : xcpA/pilD	Functions: Attaches to host cells, but not to mucin, causing a twitching motility that allows the bacteria to move along the cell surface; biofilm formation	Product: type 4 prepilin peptidase PilD
139	7_86()	411	0.431	Gene related to Type IV pili from Legionella : pilC	: Adherence;Contribute to complement-independent binding, perhaps as the ligand for protozoan lectin	Product: type IV pilus assembly protein PilC
140	7_87()	501	0.519	Gene related to Type IV pili from Pseudomonas : pilB	Product: type 4 fimbrial biogenesis protein PilB	Adherence; Motility; Functions: Swimming motility; Play a role in biofilm formation and other pathogenic adaptations
141	7_88()	132	0.477	Gene related to Type IV pili from Pseudomonas : pilA	Adherence	Product: type 4 fimbrial precursor PilA
144	7_111()	356	0.539	Gene related to OmpA from Escherichia : ompA	Product: outer membrane protein A	Invasion; Serum resistance; Contributes to brain mecrovascular endothelial cells (BMECs) invasion via a ligand-receptor interaction. Interaction of OmpA with its receptor induces actin condensation at the binding site. The actin reorganization induced by E. coli depends on activation of several host proteins involved in signaling, including focal adhesion kinase, PI3-kinase, PKC-α, and caveolin-1…
145	7_117()	126	0.444	Gene related to PanC/PanD from Mycobacterium : panD	Product: aspartate 1-decarboxylase precursor	Metabolic adaptation;
146	7_118()	284	0.447	ene related to PanC/PanD from Mycobacterium : panC	Product: pantoate--beta-alanine ligase	'
149	7_155()	476	0.674	Gene related to LOS from Haemophilus : rfaE	Endotoxin;Functions: Major immunogen; LOS phosphorylcholine (ChoP) may influence invasion via interaction with PAF receptor and stimulates of inflammotory signals; LPS phase variation is characterized by the spontaneous loss and gain of oligosaccharide structures present in the outer core. the phase variable expression of LPS biosynthesis genes promotes evasion of antigen-specific host immune def…	Product: ADP-heptose synthase
163	8_105()	231	*	invalid
166	9_4()	353	0.536	Gene related to OmpA from Escherichia : ompA	Product: outer membrane protein A	Invasion; Serum resistance;	'
168	9_57()	470	0.855	Gene located in SPI-2 from Salmonella : pykF	Product: pyruvate kinase I (formerly F), fructose stimulated	Phenotype: Encodes a second TTSS that is essential for intracellular growth; Necessary in the systemic phase of inection
169	9_93()	412	*	Gene related to PDIM from Mycobacterium : mas	Product: PROBABLE MULTIFUNCTIONAL MYCOCEROSIC ACID SYNTHASE MEMBRANE-ASSOCIATED MAS	Binds the cell matrix protein fibronectin thereby enhancing the uptake of mycobacteria macrophages via complement-mediated phagocytosis
172	9_150()	193	0.658	Gene related to SodB from Legionella : sodB	Product: superoxide dismutase	Stress protein; Functions: A cytoplasmic iron superoxide dismutase; Important for intracellular survival and transmission
173	10_16()	69	*	Gene located in VPI-2 (Vibrio pathogenicity island 2 from Vibrio : VC1809	Product: transcriptional regulator, putative	Phenotype: Encoding an accessory virulence factor neuraminidase (nanH). Naminidase is secreted and converts oligosaccharides by cleavage of sialic acid. The reaction results in a large number of ganglioside GM1-like molecules on host cell surfaces, which serve as binding sites for the cholera toxin. But this process in not absolutely required for the action of cholera toxin.
179	10_93()	217	0.627	redundant
180	10_99()	191	0.655	Gene related to Alginate from Pseudomonas : algU	Product: alginate biosynthesis protein AlgZ/FimS	Antiphagocytosis; Serum resistance; Allows the bacteria form biofilm;Contributes to the persistence of the bacteria in the CF lung: act as an adhesin, preventing the bacteria from being expelled from the lung, and alginate slime layer makes it more difficult for phagocytes to ingest and kill the bacteria
181	10_112()	743	0.423	Gene related to RelA from Legionella : relA	Product: GTP pyrophosphokinase ((p)ppGpp synthetase I) stringent stress response RelA	Dispensable for intracellular growth within amoebae or the alveolar macrophages, but dedicate to convert from a replicated to a virulent state
182	10_124()	327	0.791	Gene related to RpoS from Salmonella : rpoS	Product: sigma S (sigma 38) factor of RNA polymerase, major sigmafactor during stationary phase	Necessary for sustaining a log-phase acid tolerance response (ATR), induction a stationary-phase acid survival system, production of thin aggregative fimbriae and expression of spv gene during stationary phase
183	10_125()	857	0.768	invalid
185	10_130()	61	0.59	Gene related to CsrA from Legionella : csrA	Product: carbon storage regulator RsmA	Functions: Post-transcriptional repression of the transmission regulon
186	11_50()	469	0.53	Gene from Mycobacterium : glnA1	Product: GLUTAMINE SYNTHETASE GLNA1 (GLUTAMINE SYNTHASE) (GS-I)
188	11_85()	160	0.456	Gene related to LPS from Helicobacter : kdtB	Product: lipopolysaccharide core biosynthesis protein	Endotoxin; Low toxicity; Adherence;
189	11_93()	320	0.55	Gene related to LPS from Pseudomonas : waaC	Product: 3-deoxy-D-manno-octulosonic-acid (KDO) transferase	Adherence; Endotoxin; Functions: Mediates biological effects including resistance to serum killing and phagocytosis; The binding to normal CFTR (cystic fibrosis transmembrane conductance regulator) and invasion of host cells may make a contribution to virulence in the human eye; Internalization by binding to normal CFTR protein expressed by airway epithelial cells followed by desquamation of bact…
190	11_94()	351	0.51	LPS from Pseudomonas : waaF	Product: heptosyltransferase I	'
191	11_95()	315	0.771	Gene related to LOS from Haemophilus : rfaD	Product: ADP-L-glycero-D-mannoheptose-6-epimerase	Functions: Major immunogen; LOS phosphorylcholine (ChoP) may influence invasion via interaction with PAF receptor and stimulates of inflammotory signals; LPS phase variation is characterized by the spontaneous loss and gain of oligosaccharide structures present in the outer core. the phase variable expression of LPS biosynthesis genes promotes evasion of antigen-specific host immune defences and …
193	12_42()	167	0.455	Gene located in VPI from Vibrio : tagD	Product: tagD protein	Phenotype: Contains the tcp gene cluster encoding the type IV pilus toxin-coregulated pilus colonization factor which can act as the cholera toxin bacteriophage (CTXΦ) receptor; Also contains genes (toxT, tcpPH) that regulate virulence factor expression; Recently a virulence factor Mop encoded by VPI has been identified. It is a putative protease modulating the virulence of V. cholerae.
195	12_109()	219	0.425	invalid
216	14_36()	684	0.656	Gene related to T2SS from Shigella : gspD	Product: general secretion pathway protein D
217	14_37()	524	0.662	Gene related to T2SS from Shigella : gspE	Product: general secretion pathway protein E
218	14_38()	407	0.607	Gene related to T2SS from Shigella : gspF	general secretion pathway protein F
219	14_39()	152	0.71	Gene related to T2SS from Shigella : gspG	general secretion pathway protein G
229	15_22()	1017	0.513	Gene related to StcE from Escherichia : stcE	Product: metalloprotease	StcE (secreted protease of C1 esterase inhibitor from EHEC)	Functions: Sepcifically cleaves the C1 esterase inhibitor (C1-INH), which is an essential regulator of classical and alternative complement, intrinsic coagulation and contact activation, therefore disrupts complement cascade and contributes to the tissue damage, intestinal oedema and thrombotic cytopenia
230	15_27()	391	*	Gene related to T2SS from Shigella : gspK
231	15_28()	210	0.486	Gene related to T2SS from Shigella : gspJ	Product: general secretion pathway protein J
232	15_31()	152	0.691	Gene related to T2SS from Shigella : gspG	general secretion pathway protein G
233	15_32()	424	0.665	Gene related to T2SS from Shigella : gspF
234	15_33()	529	0.707	Gene related to T2SS from Shigella : gspE
235	15_34()	708	0.71	Gene related to T2SS from Shigella : gspD
236	15_49()	488	0.684	Gene located in SPI-5 from Salmonella : pipD	Product: Pathogenicity island encoded protein: SPI3	Phenotype: Associated with enteropathogenesis, Encode effectors that are induced by distinct regulatory cues and targeted to different TTSS:SopB is secreted by TTSS of SPI1;PipB is translocated by the SPI-2;TTSS to the Salmonella-containing vacuole and Salmonella-induced filaments
242	15_57()	202	*	Gene related to T6SS from Vibrio : vasI	Product: type VI secretion system protein VasI	Functions: Antibacterial and antienkaryotic activities
243	15_58()	513	*	T6SS from Vibrio : vasH	Product: type VI secretion system regulatory protein VasH	''''
246	15_61()	446	0.619	T6SS from Vibrio : vasE	Product: type VI secretion system protein VasE	''
248	15_63()	413	*	T6SS from Vibrio : vasC	'	'
250	15_65()	590	0.538	T6SS from Vibrio : vasA	'	'	GspA (global stress gene)
254	15_81()	711	0.654	PAI III536 from Escherichia : orf47	Product: putative cadaverin decarboxylase
256	16_23()	349	0.47	Gene located in PAI III536 from Escherichia : orf7	Product: hypothetical protein
257	16_40()	493	0.513	Gene related to PhoPQ from Salmonella : phoQ	Product: sensor kinase protein	Functions: Activated by low divalent cations magnesium and calcium levels; Control expression of more than 40 genes; Required for intracellular survival, cantionic antimicrobial peptides (CAMPs) resistance, stimulation of cytokine secretion
258	16_41()	225	0.662	ene related to PhoPQ from Salmonella : phoP	Product: response regulator	'
272	17_12()	725	0.767	Gene related to KatAB from Legionella : katB	Product: catalase-peroxidase KatB	Stress protein; Functions: A periplasmic catalase, expressed maximally during the postexponential phase; Important for intracellular survival and transmission
274	17_46()	291	0.443	Gene related to Enterobactin from Escherichia : fepC	Product: ferrienterobactin ABC transporter ATPase	Functions: Iron uptake: the siderophore enterobactin imported through the FepA receptor and the FepBCDG system
281	18_76()	857	0.473	ene related to ClpC from Listeria : clpC	Product: endopeptidase Clp ATP-binding chain C	Functions: An ATPase promoting early escape form the phagosome of macrophages; ClpC is also required for adhesion and invasion, possibly by modulating the expression of InlA,InlB and ActA
282	18_84()	358	0.43	Gene located in PAI III536 from Escherichia : orf7
286	19_47()	436	0.58	ene related to Isocitrate lyase from Mycobacterium : icl	Product: Isocitrate lyase Icl (isocitrase) (isocitratase)	Metabolic adaptation; Required for persistant infection
287	19_52()	193	0.42	ene related to LOS from Campylobacter : gmhA	Product: phosphoheptose isomerase	Adherence; Phase variation; Structural mimicry; Functions: LOS diversity is important for the ability to colonize a wide variety of hosts and intestinal niches; The ability to generate variation at high frequency, the molecular mimicry evident in LOS structure support a role in the avoidance of host defences; The similarity of LOS structures to host gangliosides and the subsequent ability to gene…
292	20_6()	344	0.724	Gene located in SPI-3 (Salmonella pathogenicity island 3) from Salmonella : rhuM		Phenotype: Contains ten ORFs organized into six transcriptional units, two of these genes, mgtCB, encoding the high-affinity magnesium transport system, are required for intramacrophage survival and virulence
293	20_9()	1076	*	Gene located in VPI-2 from Vibrio : hsdR	Product: type I restriction enzyme HsdR, putative	'
294	20_11()	660	*	Gene located in VPI-2 from Vibrio : hsdM	Product: DNA methylase HsdM, putative	'
298	21_24()	432	0.492	Gene located in SRL (Shigella resistance locus) from Shigella : orf9	Product: putative anaerobic decarboxylate transporter	Phenotype: Contains genes encoding resistance to streptomycin, ampicillin, and tetracycline and a complete ferric dicitrate uptake system
299	21_28()	548	0.73	Gene related to Hsp60 from Legionella : htpB	Product: Hsp60, 60K heat shock protein HtpB	Functions: Mediate a complement-independent attachment to mammalian and amoebal host cells
300	22_10()	420	0.436	Gene related to Capsule from Staphylococcus : cap8O	Product: capsular polysaccharide synthesis enzyme Cap8O	Antiphagocytosis;
301	22_11()	396	0.482	Gene related to Capsule from Streptococcus : cps4I	Product: UDP-N-acetylglucosamine-2-epimerase	Functions: Resistant to complement deposition and masks cell wall-associated complement from being recognized by the complement receptors on phagocytes
306	28_1()	186	0.595	Gene located in SPI-4 from Salmonella : ssb	Product: ssDNA-binding protein controls activity of RecBCD nuclease	Phenotype: Has eighteen putative ORFs, encodes a type I secretion system that mediates toxin secretion, much like E.coli hemolysin secretion; SPI4-dependent mechanism of inducing apoptosis may act in concert with the binding of SipB to caspase-1

## Sheet: AR
	Synonym	Length
No	ORF(aa)		Ha-value	Resistance Type	Antibiotic Resistance
1	1_66()	163	0.422	dfra26	trimethoprim resistance,dihydrofolate reductase activity
2	1_69()	278	0.734	ksga	kasugamycin resistance
3	2_45()	205	*	bcra	bacitracin resistanc:ABC transporter system, bacitracin efflux pump.
4	3_8()	1037	0.685	acrb	acriflavin resistance;glycylcycline resistance;resistance-nodulation-cell division (RND) drug efflux;aminoglycoside resistance;beta lactam resistance;macrolide resistance
5	3_9()	404	0.532	acra	acriflavin resistance;glycylcycline resistance;resistance-nodulation-cell division (RND) drug efflux;aminoglycoside resistance;beta lactam resistance;macrolide resistance
6	3_91()	671	0.534	macb	macrolide
7	5_75()	1040	0.47	mexw	multidrug efflux pump activity
8	5_182()	399	1	teta	major facilitator superfamily (MFS) drug efflux;tetracycline resistance
9	6_31()	223	*	vanrb	drug target replacement;vancomycin resistance
10	7_91()	280	0.461	AmpE protein	Ampicillin resistance
11	7_103()	445	0.527	tolc	multidrug efflux pump activity: acriflavin resistance ;glycylcycline resistance ;resistance-nodulation-cell division (RND) drug efflux; aminoglycoside resistance;beta lactam resistance; macrolide resistance
12	7_142()	268	0.745	baca	drug enzymatic destruction;bacitracin resistance
12	8_70()	456	0.648	mdtk	Major facilitator superfamily transporter. Multidrug resistance efflux pump;enoxacin;norfloxacin
13	9_114()	234	0.423	macb	macrolide;Defense mechanisms;
14	9_142()	217	0.673	catb5	chloramphenicol resistance;drug enzymatic destruction
15	11_117()	402	0.552	emrd	major facilitator superfamily (MFS) drug efflux [;aminoglycoside resistance
16	12_71()	402	0.555	bcr	Carbohydrate transport and metabolism; Amino acid transport and metabolism; Inorganic ion transport and metabolism;
17	ORF12_109	219	-
18	14_50()	833	0.54	pbp1a	penicillin
19	15_19()	546	*	tcma	tetracenomycin_c
20	16_40()	493	*	vansd	drug target replacement;vancomycin resistance;teicoplanin resistance
21	17_8()	214	0.453	macb	macrolide
22	18_23()	633	0.513	pbp2	penicillin
23	18_31()	1074	0.424	mexb	multidrug efflux pump activity :resistance-nodulation-cell division (RND) drug efflux;aminoglycoside resistance;fluoroquinolone resistance;tetracycline resistance ;beta lactam resistance
24	18_37()	153	0.686	tet34	tetracycline
25	19_59()	252	*	blaB4	Metallo-beta-lactamase
26	33_1()	1033	0.484	mexf	chloramphenicol resistance;resistance-nodulation-cell division (RND) drug efflux ;fluoroquinolone resistance
27	36_2()	94	1	ble	bleomycin
28	39_3()	214	0.687	qnrb	fluoroquinolone
29

## Sheet: Sheet4
No	Synonym	Start	End	Strand	Length(aa)	Gene	product	T3SE
								Hit	Ha-value

## Sheet: T4SE
No	Synonym	T4SE
	ORF(aa)	Hit	Ha-value
1	7_147(421)	T4SE_29653378	0.584

## Sheet: T6SE
No	Synonym
	ORF(aa)	HitT6SE	Ha-value
1	3_106(674)	T6SE_ABG57133	0.796	VgrG-2 protein [Aeromonas hydrophila]GenBank: ABG57133.1
2	3_107(172)	T6SE_ABG57132	0.953	Hcp-2 hemolysin-coregulated protein [Aeromonas hydrophila]GenBank: ABG57132.1
3	15_52(676)	T6SE_ABG57151	0.712

## Sheet: Sheet7
No	Synonym	Start	End	Strand	Length(aa)	Gene	product	T7SE
								Hit	Ha-value

## Sheet: PROPHAGE
No	Synonym	Start	End	Strand	Length(aa)	Gene	product	Prophage
								Hit	Ha-value
1	ORF1_22	22477	23877	+	466	-	Predicted ORF	Prophage_46401697	0.725
3	ORF1_35	36522	36731	+	69	-	Predicted ORF	Prophage_13095918	0.493
8	ORF1_119	140026	140409	-	127	-	Predicted ORF	Prophage_32453604	0.567
10	ORF1_151	170506	170718	+	70	-	Predicted ORF	Prophage_13095918	0.571
11	ORF1_166	189137	189931	+	264	-	Predicted ORF	Prophage_148747783	0.705
29	ORF2_83	422207	422863	-	218	-	Predicted ORF	Prophage_34419356	0.523
31	ORF2_125	470974	471201	+	75	-	Predicted ORF	Prophage_13095918	0.467
52	ORF3_227	924180	925208	-	342	-	Predicted ORF	Prophage_9634144	0.43
53	ORF3_228	925177	925401	-	74	-	Predicted ORF	Prophage_9634185	0.487
54	ORF3_236	929626	930246	-	206	-	Predicted ORF	Prophage_9626292	0.495
55	ORF3_237	930717	931013	+	98	-	Predicted ORF	Prophage_9634198	0.541
56	ORF3_244	934183	934689	+	168	-	Predicted ORF	Prophage_41057332	0.589
66	ORF4_128	1074684	1075265	+	193	-	Predicted ORF	Prophage_157311388	0.549
68	ORF4_168	1124555	1125178	+	207	-	Predicted ORF	Prophage_109302855	*
69	ORF4_171	1129320	1129595	+	91	-	Predicted ORF	Prophage_156564019	0.56
70	ORF4_176	1134933	1135625	-	230	-	Predicted ORF	Prophage_146329947	0.439
71	ORF4_210	1175022	1176152	-	376	-	Predicted ORF	Prophage_66391516	0.556
72	ORF4_211	1176221	1178506	-	761	-	Predicted ORF	Prophage_61806079	0.545
74	ORF4_215	1180652	1183279	+	875	-	Predicted ORF	Prophage_80159786	*
75	ORF4_240	1208110	1208430	+	106	-	Predicted ORF	Prophage_148727161	0.491
76	ORF4_241	1208430	1208843	+	137	-	Predicted ORF	Prophage_24371578	0.474
77	ORF4_242	1209064	1209750	+	228	-	Predicted ORF	Prophage_62362292	0.476
136	ORF6_169	1628255	1629532	+	425	-	Predicted ORF	Prophage_9630142	*
149	ORF7_155	1818009	1819439	+	476	-	Predicted ORF	Prophage_61806181	*
150	ORF8_3	1841875	1842111	-	78	-	Predicted ORF	Prophage_116222025	0.482
151	ORF8_4	1842111	1842491	-	126	-	Predicted ORF	Prophage_116222024	0.436
152	ORF8_8	1845064	1846674	-	536	-	Predicted ORF	Prophage_116222017	0.49
153	ORF8_12	1849863	1850294	-	143	-	Predicted ORF	Prophage_32171015	0.434
154	ORF8_14	1850818	1852035	-	405	-	Predicted ORF	Prophage_116222008	0.598
155	ORF8_17	1854046	1856172	-	708	-	Predicted ORF	Prophage_32171003	0.564
156	ORF8_18	1856174	1857877	-	567	-	Predicted ORF	Prophage_116222005	0.614
157	ORF8_22	1859560	1860048	-	162	-	Predicted ORF	Prophage_30065713	0.5
158	ORF8_32	1864154	1864378	-	74	-	Predicted ORF	Prophage_13559829	0.487
159	ORF8_34	1864710	1865624	-	304	-	Predicted ORF	Prophage_46401690	0.533
160	ORF8_35	1865608	1866657	-	349	-	Predicted ORF	Prophage_46401691	0.45
161	ORF8_56	1878411	1878872	+	153	-	Predicted ORF	Prophage_9634146	0.444
164	ORF8_130	1949019	1949486	-	155	-	Predicted ORF	Prophage_116326297	0.439
165	ORF8_131	1949706	1951826	-	706	-	Predicted ORF	Prophage_38639964	0.61
173	ORF10_16	2236803	2237012	-	69	-	Predicted ORF	Prophage_9627517	*
174	ORF10_18	2238116	2239360	-	414	-	Predicted ORF	Prophage_9627511	*
184	ORF10_127	2371292	2372356	+	354	-	Predicted ORF	Prophage_109302868	0.528
185	ORF10_130	2376031	2376216	+	61	-	Predicted ORF	Prophage_56692917	0.541
187	ORF11_79	2482411	2482866	-	151	-	Predicted ORF	Prophage_84662702	0.603
191	ORF11_95	2497417	2498364	-	315	-	Predicted ORF	Prophage_61806184	*
198	ORF13_39	2770842	2771882	+	346	-	Predicted ORF	Prophage_61806048	0.442
199	ORF13_57	2796074	2796991	+	305	-	Predicted ORF	Prophage_46401690	0.57
200	ORF13_66	2815138	2815686	-	182	-	Predicted ORF	Prophage_9626263	0.508
201	ORF13_67	2815638	2816369	-	243	-	Predicted ORF	Prophage_62362240	0.44
202	ORF13_68	2816376	2817080	-	234	-	Predicted ORF	Prophage_62362239	0.466
203	ORF13_71	2821280	2821618	-	112	-	Predicted ORF	Prophage_46402099	0.424
204	ORF13_72	2821630	2822100	-	156	-	Predicted ORF	Prophage_33770520	0.545
205	ORF13_74	2822483	2822905	-	140	-	Predicted ORF	Prophage_33770519	0.471
206	ORF13_77	2823890	2825107	-	405	-	Predicted ORF	Prophage_9635591	0.464
207	ORF13_78	2825123	2825980	-	285	-	Predicted ORF	Prophage_9635590	0.512
208	ORF13_79	2825992	2827281	-	429	-	Predicted ORF	Prophage_38707893	0.466
209	ORF13_82	2829532	2829876	-	114	-	Predicted ORF	Prophage_9634183	0.553
210	ORF13_83	2830021	2830212	-	63	-	Predicted ORF	Prophage_9630521	0.619
211	ORF13_85	2830729	2831142	-	137	-	Predicted ORF	Prophage_18249894	0.467
212	ORF13_86	2831142	2831462	-	106	-	Predicted ORF	Prophage_148727161	0.509
213	ORF13_88	2831703	2832128	-	141	-	Predicted ORF	Prophage_46401694	0.816
214	ORF13_89	2832213	2833280	-	355	-	Predicted ORF	Prophage_46402138	0.67
215	ORF13_105	2842946	2843869	+	307	-	Predicted ORF	Prophage_46401690	0.521
225	ORF14_110	2965792	2965926	+	44	-	Predicted ORF	Prophage_45862228	0.545
259	ORF16_59	3143149	3143400	-	83	-	Predicted ORF	Prophage_45580776	0.47
260	ORF16_74	3156249	3157520	-	423	-	Predicted ORF	Prophage_9630142	*
261	ORF16_82	3164796	3165284	+	162	-	Predicted ORF	Prophage_30065713	0.509
262	ORF16_86	3166952	3168655	+	567	-	Predicted ORF	Prophage_116222005	0.633
263	ORF16_87	3168655	3170784	+	709	-	Predicted ORF	Prophage_32171003	0.577
264	ORF16_89	3172079	3173296	+	405	-	Predicted ORF	Prophage_116222008	0.622
265	ORF16_91	3173780	3174208	+	142	-	Predicted ORF	Prophage_116222010	0.465
266	ORF16_97	3177849	3179459	+	536	-	Predicted ORF	Prophage_116222017	0.493
267	ORF16_101	3181834	3182214	+	126	-	Predicted ORF	Prophage_116222024	0.452
268	ORF16_102	3182214	3182450	+	78	-	Predicted ORF	Prophage_116222025	0.458
275	ORF17_68	3257507	3257863	+	118	-	Predicted ORF	Prophage_30039754	0.551
276	ORF17_78	3266510	3266719	+	69	-	Predicted ORF	Prophage_13095918	0.623
283	ORF19_1	3391692	3392945	-	417	-	Predicted ORF	Prophage_37651489	0.482
288	ORF19_56	3455984	3456715	-	243	-	Predicted ORF	Prophage_126010887	*
289	ORF19_57	3456770	3457237	+	155	-	Predicted ORF	Prophage_82701057	0.452
297	ORF21_15	3564716	3564988	+	90	-	Predicted ORF	Prophage_156564019	0.567
302	ORF23_29	3664126	3664386	-	86	-	Predicted ORF	Prophage_9634084	0.535
306	ORF28_1	3765976	3766536	-	186	-	Predicted ORF	Prophage_46401640	0.571
311	ORF35_1	3835059	3835193	-	44	-	Predicted ORF	Prophage_45862228	0.568

## Sheet: Sheet9
No	Synonym	Start	End	Strand	Length(aa)	Gene	product	ICE
								Hit	Ha-value

## Sheet: T3SS
No	Synonym
	ORF(aa)	T3SS	Ha-value
1	5_149(443)	T3SS_SctN	0.44
2	6_130(439)	T3SS_BscN	0.453

[truncated: 7 more sheets: Sheet11, T6SS, ARI, Sheet14, INTEGRON, IS, PAI]
