# Supplementary material for: Pathogenomics of Virulence Traits of Plesiomonas shigelloides That Were Deemed Inconclusive by Traditional Experimental Approaches
Source: Front Microbiol. 2018 Dec 21;9:3077. doi: 10.3389/fmicb.2018.03077 (PMC6309461; doi:10.3389/fmicb.2018.03077)
Supplement: Supplementary file 6 [file Data_Sheet_4.XLSX]

## Sheet: Sheet1
								VF		AR		T3SE		T4SE		T6SE		T7SE		Prophage		ICE		T3SS		T4SS		T6SS		T7SS		Integron		IS		PAI		ARI
No	Synonym	Start	End	Strand	Length(aa)	Gene	Product	Hit	Ha-value	Hit	Ha-value	Hit	Ha-value	Hit	Ha-value	Hit	Ha-value	Hit	Ha-value	Hit	Ha-value	Hit	Ha-value	Hit	Ha-value	Hit	Ha-value	Hit	Ha-value	Hit	Ha-value	Hit	Ha-value	Hit	Ha-value	Hit	Ha-value	Hit	Ha-value
1	ORF2_17	23063	23527	+	154	-	Predicted ORF	-	-	-	-	-	-	-	-	-	-	-	-	Prophage_116222053	0.448	-	-	-	-	-	-	-	-	-	-	-	-	-	-	-	-	-	-
2	ORF2_43	62382	62792	-	136	-	Predicted ORF	-	-	-	-	-	-	-	-	-	-	-	-	-	-	-	-	-	-	-	-	-	-	-	-	-	-	-	-	PAI_AAO18063	0.588	-	-
3	ORF2_59	94561	95532	+	323	-	Predicted ORF	-	-	-	-	-	-	-	-	-	-	-	-	-	-	-	-	-	-	-	-	-	-	-	-	-	-	-	-	PAI_208972754	0.464	ARI_481190489	0.433
4	ORF2_69	107565	109532	-	655	-	Predicted ORF	-	-	-	-	-	-	-	-	-	-	-	-	-	-	-	-	-	-	-	-	-	-	-	-	-	-	-	-	-	-	ARI_24461535	0.527
5	ORF2_72	110271	111044	-	257	-	Predicted ORF	VFG1856	0.479	-	-	-	-	-	-	-	-	-	-	-	-	-	-	-	-	-	-	-	-	-	-	-	-	-	-	-	-	ARI_24461538	0.451
6	ORF2_73	111382	112041	-	219	-	Predicted ORF	-	-	-	-	-	-	-	-	-	-	-	-	-	-	-	-	-	-	-	-	-	-	-	-	-	-	-	-	-	-	ARI_24461539	0.498
7	ORF2_74	112048	112665	-	205	-	Predicted ORF	-	-	AR_YP_001373621	*	-	-	-	-	-	-	-	-	-	-	-	-	-	-	-	-	-	-	-	-	-	-	-	-	-	-	ARI_24461540	0.439
8	ORF2_90	132828	133568	-	246	-	Predicted ORF	VFG2009	0.435	-	-	-	-	-	-	-	-	-	-	-	-	-	-	-	-	-	-	-	-	-	-	-	-	-	-	-	-	-	-
9	ORF2_102	146497	146904	+	135	-	Predicted ORF	VFG0460	0.444	-	-	-	-	-	-	-	-	-	-	-	-	-	-	-	-	-	-	-	-	-	-	-	-	-	-	-	-	-	-
10	ORF2_103	146915	147316	+	133	-	Predicted ORF	VFG0461	0.449	-	-	-	-	-	-	-	-	-	-	-	-	-	-	-	-	-	-	-	-	-	-	-	-	-	-	-	-	-	-
11	ORF2_104	147334	148167	+	277	-	Predicted ORF	VFG0462	0.661	-	-	-	-	-	-	-	-	-	-	-	-	-	-	-	-	-	-	-	-	-	-	-	-	-	-	-	-	-	-
12	ORF2_111	155962	156618	-	218	-	Predicted ORF	-	-	-	-	-	-	-	-	-	-	-	-	Prophage_34419356	0.528	-	-	-	-	-	-	-	-	-	-	-	-	-	-	-	-	-	-
13	ORF2_146	194875	195831	+	318	-	Predicted ORF	-	-	-	-	-	-	-	-	-	-	-	-	-	-	-	-	-	-	-	-	-	-	-	-	-	-	-	-	-	-	ARI_672940407	0.676
14	ORF2_154	204839	205066	+	75	-	Predicted ORF	-	-	-	-	-	-	-	-	-	-	-	-	Prophage_13095918	0.467	-	-	-	-	-	-	-	-	-	-	-	-	-	-	PAI_AAO18076	0.507	-	-
15	ORF2_177	227944	230418	-	824	-	Predicted ORF	-	-	-	-	-	-	-	-	-	-	-	-	-	-	-	-	-	-	-	-	-	-	-	-	-	-	-	-	-	-	ARI_24461619	0.428
16	ORF2_200	261086	261838	-	250	-	Predicted ORF	-	-	-	-	-	-	-	-	-	-	-	-	-	-	-	-	-	-	-	-	-	-	-	-	-	-	-	-	PAI_CAE85213	0.468	-	-
17	ORF2_211	274760	276082	+	440	-	Predicted ORF	VFG1671	0.643	-	-	-	-	-	-	-	-	-	-	-	-	-	-	-	-	-	-	-	-	-	-	-	-	-	-	PAI_CAD66196	0.643	-	-
18	ORF2_212	276153	278288	+	711	-	Predicted ORF	VFG1670	0.629	-	-	-	-	-	-	-	-	-	-	-	-	-	-	-	-	-	-	-	-	-	-	-	-	-	-	PAI_CAD66195	0.629	-	-
19	ORF2_217	283652	284710	-	352	-	Predicted ORF	VFG1630	0.429	-	-	-	-	-	-	-	-	-	-	-	-	-	-	-	-	-	-	-	-	-	-	-	-	-	-	PAI_CAC43413	0.429	-	-
20	ORF2_237	306604	307248	-	214	-	Predicted ORF	VFG1889	0.495	-	-	-	-	-	-	-	-	-	-	-	-	-	-	-	-	-	-	-	-	-	-	-	-	-	-	-	-	-	-
21	ORF2_302	378019	379788	-	589	-	Predicted ORF	-	-	-	-	-	-	-	-	-	-	-	-	-	-	-	-	-	-	-	-	-	-	-	-	-	-	-	-	-	-	ARI_484356532	0.582
22	ORF2_320	397873	398532	-	219	-	Predicted ORF	VFG0473	0.425	-	-	-	-	-	-	-	-	-	-	-	-	-	-	-	-	-	-	-	-	-	-	-	-	-	-	-	-	-	-
23	ORF2_359	438586	439794	-	402	-	Predicted ORF	-	-	AR_YP_002850162	0.555	-	-	-	-	-	-	-	-	-	-	-	-	-	-	-	-	-	-	-	-	-	-	-	-	-	-	-	-
24	ORF2_393	481298	481801	-	167	-	Predicted ORF	VFG0087	0.455	-	-	-	-	-	-	-	-	-	-	-	-	-	-	-	-	-	-	-	-	-	-	-	-	-	-	PAI_AAK20781	0.455	-	-
25	ORF2_446	552435	552911	-	158	-	Predicted ORF	-	-	-	-	-	-	-	-	-	-	-	-	-	-	-	-	-	-	-	-	-	-	-	-	-	-	-	-	-	-	ARI_484359517	0.513
26	ORF2_448	554559	557273	+	904	-	Predicted ORF	VFG0574	0.529	-	-	-	-	-	-	-	-	-	-	-	-	-	-	-	-	-	-	-	-	-	-	-	-	-	-	-	-	ARI_24461619	*
27	ORF2_455	565689	567362	-	557	-	Predicted ORF	-	-	-	-	-	-	-	-	-	-	-	-	-	-	-	-	-	-	-	-	-	-	-	-	-	-	-	-	PAI_AAO17183	0.512	ARI_12698392	*
28	ORF2_464	580561	581232	-	223	-	Predicted ORF	VFG0473	0.422	AR_NP_815956	*	-	-	-	-	-	-	-	-	-	-	-	-	-	-	-	-	-	-	-	-	-	-	-	-	-	-	-	-
29	ORF2_511	631218	632018	-	266	-	Predicted ORF	-	-	-	-	-	-	-	-	-	-	-	-	-	-	-	-	-	-	-	-	-	-	-	-	-	-	-	-	PAI_ABW69077	0.598	-	-
30	ORF2_518	638491	639591	-	366	-	Predicted ORF	-	-	-	-	-	-	-	-	-	-	-	-	-	-	-	-	-	-	-	-	-	-	-	-	-	-	-	-	PAI_ABW69089	0.779	-	-
31	ORF2_550	683360	684082	-	240	-	Predicted ORF	VFG2010	0.562	-	-	-	-	-	-	-	-	-	-	-	-	-	-	-	-	-	-	-	-	-	-	-	-	-	-	-	-	-	-
32	ORF2_551	684075	684965	-	296	-	Predicted ORF	VFG1265	0.534	-	-	-	-	-	-	-	-	-	-	-	-	-	-	-	-	-	-	-	-	-	-	-	-	-	-	-	-	ARI_484359519	*
33	ORF2_553	686557	688653	-	698	-	Predicted ORF	VFG1263	0.645	-	-	-	-	-	-	-	-	-	-	-	-	-	-	-	-	-	-	-	-	-	-	-	-	-	-	-	-	-	-
34	ORF2_554	688847	689980	-	377	-	Predicted ORF	VFG1262	0.492	-	-	-	-	-	-	-	-	-	-	-	-	-	-	-	-	-	-	-	-	-	-	-	-	-	-	-	-	-	-
35	ORF2_556	690833	691102	-	89	-	Predicted ORF	VFG1260	0.528	-	-	-	-	-	-	-	-	-	-	-	-	-	-	-	-	-	-	-	-	-	-	-	-	-	-	-	-	-	-
36	ORF2_557	691228	692013	-	261	-	Predicted ORF	VFG1259	0.59	-	-	-	-	-	-	-	-	-	-	-	-	-	-	-	-	-	-	-	-	-	-	-	-	-	-	-	-	-	-
37	ORF2_559	692435	692830	-	131	-	Predicted ORF	VFG1257	0.634	-	-	-	-	-	-	-	-	-	-	-	-	-	-	-	-	-	-	-	-	-	-	-	-	-	-	-	-	-	-
38	ORF2_560	692823	693866	-	347	-	Predicted ORF	VFG1256	0.559	-	-	-	-	-	-	-	-	-	-	-	-	-	-	-	-	-	-	-	-	-	-	-	-	-	-	-	-	-	-
39	ORF2_564	696583	697902	-	439	-	Predicted ORF	VFG1254	0.58	-	-	-	-	-	-	-	-	-	-	-	-	-	-	T3SS_BscN	0.451	-	-	-	-	-	-	-	-	-	-	-	-	-	-
40	ORF2_566	698874	699902	-	342	-	Predicted ORF	VFG1252	0.559	-	-	-	-	-	-	-	-	-	-	-	-	-	-	-	-	-	-	-	-	-	-	-	-	-	-	-	-	-	-
41	ORF2_568	701619	701942	-	107	-	Predicted ORF	VFG1250	0.467	-	-	-	-	-	-	-	-	-	-	-	-	-	-	-	-	-	-	-	-	-	-	-	-	-	-	-	-	-	-
42	ORF2_570	704594	706123	-	509	-	Predicted ORF	VFG1248	0.503	-	-	-	-	-	-	-	-	-	-	-	-	-	-	-	-	-	-	-	-	-	-	-	-	-	-	-	-	-	-
43	ORF2_577	711183	711947	-	254	-	Predicted ORF	VFG1922	*	-	-	-	-	-	-	-	-	-	-	-	-	-	-	-	-	-	-	-	-	-	-	-	-	-	-	-	-	ARI_697403895	0.681
44	ORF2_580	713636	714670	-	344	-	Predicted ORF	VFG1951	*	-	-	-	-	-	-	-	-	-	-	-	-	-	-	-	-	-	-	-	-	-	-	-	-	-	-	-	-	ARI_697403891	0.5
45	ORF2_582	715344	716423	-	359	-	Predicted ORF	VFG1338	0.46	-	-	-	-	-	-	-	-	-	-	-	-	-	-	-	-	-	-	-	-	-	-	-	-	-	-	-	-	ARI_697403889	*
46	ORF2_583	716423	717571	-	382	-	Predicted ORF	VFG1337	*	-	-	-	-	-	-	-	-	-	-	-	-	-	-	-	-	-	-	-	-	-	-	-	-	-	-	-	-	ARI_697403888	0.513
47	ORF2_584	717568	718716	-	382	-	Predicted ORF	VFG2226	*	-	-	-	-	-	-	-	-	-	-	-	-	-	-	-	-	-	-	-	-	-	-	-	-	-	-	-	-	ARI_697403887	0.647
48	ORF2_585	718724	719911	-	395	-	Predicted ORF	-	-	-	-	-	-	-	-	-	-	-	-	-	-	-	-	-	-	-	-	-	-	-	-	-	-	-	-	-	-	ARI_697403886	0.747
49	ORF2_589	725605	726297	-	230	-	Predicted ORF	VFG1241	0.439	-	-	-	-	-	-	-	-	-	-	-	-	-	-	-	-	-	-	-	-	-	-	-	-	-	-	-	-	-	-
50	ORF2_591	727305	728417	-	370	-	Predicted ORF	VFG1242	0.57	-	-	-	-	-	-	-	-	-	-	-	-	-	-	-	-	-	-	-	-	-	-	-	-	-	-	-	-	-	-
51	ORF2_592	728417	729205	-	262	-	Predicted ORF	VFG1240	0.53	-	-	-	-	-	-	-	-	-	-	-	-	-	-	-	-	-	-	-	-	-	-	-	-	-	-	-	-	-	-
52	ORF2_593	729259	730005	-	248	-	Predicted ORF	VFG1239	0.504	-	-	-	-	-	-	-	-	-	-	-	-	-	-	-	-	-	-	-	-	-	-	-	-	-	-	-	-	-	-
53	ORF2_596	732528	732941	-	137	-	Predicted ORF	VFG1236	0.548	-	-	-	-	-	-	-	-	-	-	-	-	-	-	-	-	-	-	-	-	-	-	-	-	-	-	-	-	-	-
54	ORF2_597	732944	733354	-	136	-	Predicted ORF	VFG2351	0.442	-	-	-	-	-	-	-	-	-	-	-	-	-	-	-	-	-	-	-	-	-	-	-	-	-	-	-	-	-	-
55	ORF2_632	774123	775763	-	546	-	Predicted ORF	-	-	AR_NP_733568	*	-	-	-	-	-	-	-	-	-	-	-	-	-	-	-	-	-	-	-	-	-	-	-	-	PAI_CAA21361	0.87	-	-
56	ORF2_633	775844	776863	-	339	-	Predicted ORF	-	-	-	-	-	-	-	-	-	-	-	-	-	-	-	-	-	-	-	-	-	-	-	-	-	-	-	-	PAI_CAA21362	0.832	-	-
57	ORF2_635	780925	783978	-	1017	-	Predicted ORF	VFG0846	0.514	-	-	-	-	-	-	-	-	-	-	-	-	-	-	-	-	-	-	-	-	-	-	-	-	-	-	PAI_AAK20777	*	-	-
58	ORF2_640	791304	792461	-	385	-	Predicted ORF	VFG2054	0.436	-	-	-	-	-	-	-	-	-	-	-	-	-	-	-	-	-	-	-	-	-	-	-	-	-	-	PAI_CAE85227	0.442	-	-
59	ORF2_641	792458	793090	-	210	-	Predicted ORF	VFG2053	0.481	-	-	-	-	-	-	-	-	-	-	-	-	-	-	-	-	-	-	-	-	-	-	-	-	-	-	PAI_CAE85228	0.476	-	-
60	ORF2_644	794191	794649	-	152	-	Predicted ORF	VFG2050	0.691	-	-	-	-	-	-	-	-	-	-	-	-	-	-	-	-	-	-	-	-	-	-	-	-	-	-	PAI_CAE85231	0.697	-	-
61	ORF2_645	794698	795972	-	424	-	Predicted ORF	VFG2049	0.66	-	-	-	-	-	-	-	-	-	-	-	-	-	-	-	-	-	-	-	-	-	-	-	-	-	-	PAI_CAE85232	0.689	-	-
62	ORF2_646	795978	797567	-	529	-	Predicted ORF	VFG2048	0.709	-	-	-	-	-	-	-	-	-	-	-	-	-	-	-	-	-	-	-	-	-	-	-	-	-	-	PAI_CAE85233	0.713	-	-
63	ORF2_647	797560	799686	-	708	-	Predicted ORF	VFG2047	0.71	-	-	-	-	-	-	-	-	-	-	-	-	-	-	-	-	-	-	-	-	-	-	-	-	-	-	PAI_CAE85234	0.719	-	-
64	ORF2_663	815192	816658	-	488	-	Predicted ORF	VFG0594	0.682	-	-	-	-	-	-	-	-	-	-	-	-	-	-	-	-	-	-	-	-	-	-	-	-	-	-	-	-	-	-
65	ORF2_666	820195	822225	-	676	-	Predicted ORF	-	-	-	-	-	-	-	-	T6SE_ABG57151	0.719	-	-	-	-	-	-	-	-	-	-	-	-	-	-	-	-	-	-	PAI_ABG57151	0.719	-	-
66	ORF2_667	822253	822540	-	95	-	Predicted ORF	-	-	-	-	-	-	-	-	-	-	-	-	-	-	-	-	-	-	-	-	-	-	-	-	-	-	-	-	PAI_ABG57150	0.884	-	-
67	ORF2_668	822581	823993	-	470	-	Predicted ORF	-	-	-	-	-	-	-	-	-	-	-	-	-	-	-	-	-	-	-	-	T6SS_50122354_TssA	0.618	-	-	-	-	-	-	PAI_ABG57149	0.705	-	-
68	ORF2_669	824040	827546	-	1168	-	Predicted ORF	-	-	-	-	-	-	-	-	-	-	-	-	-	-	-	-	-	-	-	-	T6SS_50122355_TssM	0.668	-	-	-	-	-	-	PAI_ABG57148	0.729	-	-
69	ORF2_670	827562	828983	-	473	-	Predicted ORF	-	-	-	-	-	-	-	-	-	-	-	-	-	-	-	-	-	-	-	-	T6SS_50122356_TssA	0.586	-	-	-	-	-	-	PAI_ABG57147	0.575	-	-
70	ORF2_671	828992	829600	-	202	-	Predicted ORF	VFG2086	*	-	-	-	-	-	-	-	-	-	-	-	-	-	-	-	-	-	-	-	-	-	-	-	-	-	-	PAI_ABG57146	0.51	-	-
71	ORF2_672	829597	831138	-	513	-	Predicted ORF	VFG2085	*	-	-	-	-	-	-	-	-	-	-	-	-	-	-	-	-	-	-	-	-	-	-	-	-	-	-	PAI_ABG57145	0.657	-	-
72	ORF2_673	831141	833747	-	868	-	Predicted ORF	-	-	-	-	-	-	-	-	-	-	-	-	-	-	-	-	-	-	-	-	T6SS_50122359_TssH	0.786	-	-	-	-	-	-	PAI_ABG57144	0.817	-	-
73	ORF2_674	833765	834541	-	258	-	Predicted ORF	-	-	-	-	-	-	-	-	-	-	-	-	-	-	-	-	-	-	-	-	T6SS_50122360_TssL	0.733	-	-	-	-	-	-	PAI_ABG57143	0.74	-	-
74	ORF2_675	834550	835890	-	446	-	Predicted ORF	VFG2082	0.619	-	-	-	-	-	-	-	-	-	-	-	-	-	-	-	-	-	-	T6SS_50122361_TssK	0.874	-	-	-	-	-	-	PAI_ABG57142	0.906	-	-
75	ORF2_676	835893	836408	-	171	-	Predicted ORF	-	-	-	-	-	-	-	-	-	-	-	-	-	-	-	-	-	-	-	-	T6SS_50122362_TssJ	0.731	-	-	-	-	-	-	PAI_ABG57141	0.83	-	-
76	ORF2_677	836408	837649	-	413	-	Predicted ORF	VFG2080	*	-	-	-	-	-	-	-	-	-	-	-	-	-	-	-	-	-	-	-	-	-	-	-	-	-	-	PAI_ABG57140	0.671	-	-
77	ORF2_678	837652	838650	-	332	-	Predicted ORF	-	-	-	-	-	-	-	-	-	-	-	-	-	-	-	-	-	-	-	-	T6SS_50122364_TssG	0.774	-	-	-	-	-	-	PAI_ABG57139	0.792	-	-
78	ORF2_679	838614	840386	-	590	-	Predicted ORF	VFG2078	0.538	-	-	-	-	-	-	-	-	-	-	-	-	-	-	-	-	-	-	T6SS_50122365_TssF	0.842	-	-	-	-	-	-	PAI_ABG57138	0.839	-	-
79	ORF2_680	840393	840824	-	143	-	Predicted ORF	-	-	-	-	-	-	-	-	-	-	-	-	-	-	-	-	-	-	-	-	T6SS_50122366_TssE	0.769	-	-	-	-	-	-	PAI_ABG57137	0.783	-	-
80	ORF2_681	840830	842308	-	492	-	Predicted ORF	-	-	-	-	-	-	-	-	-	-	-	-	-	-	-	-	-	-	-	-	T6SS_50122367_TssC	0.929	-	-	-	-	-	-	-	-	-	-
81	ORF2_682	842338	842820	-	160	-	Predicted ORF	-	-	-	-	-	-	-	-	-	-	-	-	-	-	-	-	-	-	-	-	T6SS_50122368_TssB	0.825	-	-	-	-	-	-	-	-	-	-
82	ORF2_698	869874	872009	+	711	-	Predicted ORF	VFG1670	0.655	-	-	-	-	-	-	-	-	-	-	-	-	-	-	-	-	-	-	-	-	-	-	-	-	-	-	PAI_CAD66195	0.655	-	-
83	ORF2_722	899135	901279	-	714	-	Predicted ORF	VFG2219	0.427	-	-	-	-	-	-	-	-	-	-	-	-	-	-	-	-	-	-	-	-	-	-	-	-	-	-	-	-	-	-
84	ORF2_732	915486	915833	+	115	-	Predicted ORF	-	-	-	-	-	-	-	-	-	-	-	-	-	-	-	-	-	-	-	-	-	-	-	-	-	-	-	-	-	-	ARI_672940412	0.435
85	ORF2_739	920526	921566	+	346	-	Predicted ORF	-	-	-	-	-	-	-	-	-	-	-	-	Prophage_61806048	0.442	-	-	-	-	-	-	-	-	-	-	-	-	-	-	-	-	-	-
86	ORF2_758	945800	946717	+	305	-	Predicted ORF	-	-	-	-	-	-	-	-	-	-	-	-	Prophage_46401690	0.57	-	-	-	-	-	-	-	-	-	-	-	-	-	-	-	-	-	-
87	ORF2_775	975401	976654	-	417	-	Predicted ORF	-	-	-	-	-	-	-	-	-	-	-	-	Prophage_37651489	0.48	-	-	-	-	-	-	-	-	-	-	-	-	-	-	-	-	-	-
88	ORF2_789	999399	999740	-	113	-	Predicted ORF	-	-	-	-	-	-	-	-	-	-	-	-	-	-	-	-	-	-	-	-	-	-	-	-	-	-	-	-	-	-	ARI_481190458	0.451
89	ORF2_791	1000438	1000761	-	107	-	Predicted ORF	-	-	-	-	-	-	-	-	-	-	-	-	Prophage_30387406	0.561	-	-	-	-	-	-	-	-	-	-	-	-	-	-	PAI_AAZ04412	*	-	-
90	ORF2_814	1022943	1024157	-	404	-	Predicted ORF	-	-	-	-	-	-	-	-	-	-	-	-	-	-	-	-	-	-	-	-	-	-	-	-	-	-	-	-	PAI_ABP49156	0.421	-	-
91	ORF2_822	1031584	1032630	-	348	-	Predicted ORF	-	-	-	-	-	-	-	-	-	-	-	-	-	-	-	-	-	-	-	-	-	-	-	-	-	-	-	-	PAI_AAF71483	0.695	-	-
92	ORF2_826	1034642	1035952	-	436	-	Predicted ORF	VFG1381	0.58	-	-	-	-	-	-	-	-	-	-	-	-	-	-	-	-	-	-	-	-	-	-	-	-	-	-	-	-	-	-
93	ORF2_831	1040904	1041485	-	193	-	Predicted ORF	VFG2026	0.42	-	-	-	-	-	-	-	-	-	-	-	-	-	-	-	-	-	-	-	-	-	-	-	-	-	-	-	-	-	-
94	ORF2_835	1047473	1048204	-	243	-	Predicted ORF	-	-	-	-	-	-	-	-	-	-	-	-	Prophage_126010887	*	-	-	-	-	-	-	-	-	-	-	-	-	-	-	PAI_AAO17223	0.757	-	-
95	ORF2_836	1048259	1048726	+	155	-	Predicted ORF	-	-	-	-	-	-	-	-	-	-	-	-	Prophage_82701057	0.452	-	-	-	-	-	-	-	-	-	-	-	-	-	-	PAI_AAO17224	0.716	-	-
96	ORF2_837	1048689	1049441	-	250	-	Predicted ORF	-	-	-	-	-	-	-	-	-	-	-	-	-	-	-	-	-	-	-	-	-	-	-	-	-	-	-	-	PAI_AAO17225	0.436	-	-
97	ORF2_838	1049606	1050364	+	252	-	Predicted ORF	-	-	CBMAR_A4FI79	*	-	-	-	-	-	-	-	-	-	-	-	-	-	-	-	-	-	-	-	-	-	-	-	-	PAI_AAO17226	0.468	ARI_6332763	*
98	ORF2_916	1150077	1151507	-	476	-	Predicted ORF	VFG0331	0.674	-	-	-	-	-	-	-	-	-	-	Prophage_61806181	*	-	-	-	-	-	-	-	-	-	-	-	-	-	-	-	-	-	-
99	ORF2_924	1162656	1163921	+	421	-	Predicted ORF	-	-	-	-	-	-	T4SE_29653378	0.584	-	-	-	-	-	-	-	-	-	-	-	-	-	-	-	-	-	-	-	-	-	-	-	-
100	ORF2_929	1169322	1170128	-	268	-	Predicted ORF	-	-	AR_YP_001140148	0.745	-	-	-	-	-	-	-	-	-	-	-	-	-	-	-	-	-	-	-	-	-	-	-	-	-	-	-	-
101	ORF2_951	1194696	1195550	+	284	-	Predicted ORF	VFG1417	0.451	-	-	-	-	-	-	-	-	-	-	-	-	-	-	-	-	-	-	-	-	-	-	-	-	-	-	-	-	-	-
102	ORF2_952	1195699	1196079	+	126	-	Predicted ORF	VFG1416	0.444	-	-	-	-	-	-	-	-	-	-	-	-	-	-	-	-	-	-	-	-	-	-	-	-	-	-	-	-	-	-
103	ORF2_959	1201563	1202633	-	356	-	Predicted ORF	VFG1443	0.539	-	-	-	-	-	-	-	-	-	-	-	-	-	-	-	-	-	-	-	-	-	-	-	-	-	-	PAI_149774748	*	-	-
104	ORF2_968	1215865	1217202	-	445	-	Predicted ORF	-	-	AR_YP_001573360	0.524	-	-	-	-	-	-	-	-	-	-	-	-	-	-	-	-	-	-	-	-	-	-	-	-	-	-	-	-
105	ORF2_980	1234283	1235125	-	280	-	Predicted ORF	-	-	CBMAR_Q545Z2	0.461	-	-	-	-	-	-	-	-	-	-	-	-	-	-	-	-	-	-	-	-	-	-	-	-	-	-	-	-
106	ORF2_984	1238047	1238556	+	169	-	Predicted ORF	VFG0111	0.432	-	-	-	-	-	-	-	-	-	-	-	-	-	-	-	-	-	-	-	-	-	-	-	-	-	-	-	-	-	-
107	ORF2_985	1238625	1240130	+	501	-	Predicted ORF	VFG0112	0.525	-	-	-	-	-	-	-	-	-	-	-	-	-	-	-	-	-	-	-	-	-	-	-	-	-	-	-	-	-	-
108	ORF2_986	1240132	1241367	+	411	-	Predicted ORF	VFG1881	0.431	-	-	-	-	-	-	-	-	-	-	-	-	-	-	-	-	-	-	-	-	-	-	-	-	-	-	-	-	-	-
109	ORF2_989	1243497	1244357	+	286	-	Predicted ORF	VFG0114	0.441	-	-	-	-	-	-	-	-	-	-	-	-	-	-	-	-	-	-	-	-	-	-	-	-	-	-	PAI_CAE85237	0.451	-	-
110	ORF2_1036	1288671	1289642	+	323	-	Predicted ORF	VFG1971	0.452	-	-	-	-	-	-	-	-	-	-	-	-	-	-	-	-	-	-	-	-	-	-	-	-	-	-	PAI_AAZ04466	*	-	-
111	ORF2_1073	1332110	1335211	-	1033	-	Predicted ORF	-	-	AR_NP_251184	0.483	-	-	-	-	-	-	-	-	-	-	-	-	-	-	-	-	-	-	-	-	-	-	-	-	-	-	-	-
112	ORF2_1138	1387469	1388932	-	487	-	Predicted ORF	-	-	-	-	-	-	-	-	-	-	-	-	-	-	-	-	-	-	-	-	-	-	-	-	-	-	-	-	PAI_CAA21339	0.567	ARI_12698392	*
113	ORF2_1139	1388963	1389982	-	339	-	Predicted ORF	-	-	-	-	-	-	-	-	-	-	-	-	-	-	-	-	-	-	-	-	-	-	-	-	-	-	-	-	PAI_CAA21340	0.471	-	-
114	ORF2_1140	1389992	1391302	-	436	-	Predicted ORF	-	-	-	-	-	-	-	-	-	-	-	-	-	-	-	-	-	-	-	-	-	-	-	-	-	-	-	-	PAI_CAA21341	0.576	ARI_12698391	*
115	ORF2_1165	1414418	1416919	+	833	-	Predicted ORF	-	-	AR_YP_001290033	0.54	-	-	-	-	-	-	-	-	-	-	-	-	-	-	-	-	-	-	-	-	-	-	-	-	-	-	-	-
116	ORF2_1172	1422433	1423413	-	326	-	Predicted ORF	VFG2054	0.42	-	-	-	-	-	-	-	-	-	-	-	-	-	-	-	-	-	-	-	-	-	-	-	-	-	-	PAI_CAE85227	*	-	-
117	ORF2_1177	1425188	1425646	-	152	-	Predicted ORF	VFG2050	0.71	-	-	-	-	-	-	-	-	-	-	-	-	-	-	-	-	-	-	-	-	-	-	-	-	-	-	PAI_CAE85231	0.71	-	-
118	ORF2_1178	1425697	1426920	-	407	-	Predicted ORF	VFG2049	0.612	-	-	-	-	-	-	-	-	-	-	-	-	-	-	-	-	-	-	-	-	-	-	-	-	-	-	PAI_CAE85232	0.639	-	-
119	ORF2_1179	1426917	1428491	-	524	-	Predicted ORF	VFG2048	0.66	-	-	-	-	-	-	-	-	-	-	-	-	-	-	-	-	-	-	-	-	-	-	-	-	-	-	PAI_CAE85233	0.666	-	-
120	ORF2_1180	1428488	1430542	-	684	-	Predicted ORF	VFG2047	0.658	-	-	-	-	-	-	-	-	-	-	-	-	-	-	-	-	-	-	-	-	-	-	-	-	-	-	PAI_CAE85234	0.665	-	-
121	ORF2_1246	1502537	1503913	-	458	-	Predicted ORF	-	-	-	-	-	-	-	-	-	-	-	-	-	-	-	-	-	-	-	-	-	-	-	-	-	-	-	-	PAI_AAO17231	0.712	-	-
122	ORF2_1247	1504237	1505616	-	459	-	Predicted ORF	-	-	-	-	-	-	-	-	-	-	-	-	-	-	-	-	-	-	-	-	-	-	-	-	-	-	-	-	PAI_AAO17231	0.691	-	-
123	ORF2_1264	1525730	1527649	-	639	-	Predicted ORF	VFG0029	0.455	-	-	-	-	-	-	-	-	-	-	-	-	-	-	-	-	-	-	-	-	-	-	-	-	-	-	-	-	ARI_697403907	0.426
124	ORF2_1265	1527738	1528913	-	391	-	Predicted ORF	VFG2226	*	-	-	-	-	-	-	-	-	-	-	-	-	-	-	-	-	-	-	-	-	-	-	-	-	-	-	-	-	ARI_587656401	0.668
125	ORF2_1267	1529356	1529997	-	213	-	Predicted ORF	-	-	-	-	-	-	-	-	-	-	-	-	-	-	-	-	-	-	-	-	-	-	-	-	-	-	-	-	-	-	ARI_587656400	0.592
126	ORF2_1268	1529990	1530586	-	198	-	Predicted ORF	-	-	-	-	-	-	-	-	-	-	-	-	-	-	-	-	-	-	-	-	-	-	-	-	-	-	-	-	-	-	ARI_484356525	0.591
127	ORF2_1270	1531858	1532988	-	376	-	Predicted ORF	VFG1303	0.505	-	-	-	-	-	-	-	-	-	-	-	-	-	-	-	-	-	-	-	-	-	-	-	-	-	-	-	-	ARI_697403902	0.723
128	ORF2_1271	1533005	1534111	-	368	-	Predicted ORF	VFG1302	0.424	-	-	-	-	-	-	-	-	-	-	-	-	-	-	-	-	-	-	-	-	-	-	-	-	-	-	-	-	ARI_697403901	0.573
129	ORF2_1272	1534112	1535131	-	339	-	Predicted ORF	VFG1301	0.622	-	-	-	-	-	-	-	-	-	-	-	-	-	-	-	-	-	-	-	-	-	-	-	-	-	-	-	-	ARI_697403900	0.77
130	ORF2_1274	1536971	1537177	-	68	-	Predicted ORF	-	-	-	-	-	-	-	-	-	-	-	-	-	-	-	-	-	-	-	-	-	-	-	-	-	-	ISAs1_PEP	0.667	-	-	-	-
131	ORF2_1275	1537449	1537748	+	99	-	Predicted ORF	-	-	-	-	-	-	-	-	-	-	-	-	-	-	-	-	-	-	-	-	-	-	-	-	-	-	IS3F_PEP	0.859	-	-	-	-
132	ORF2_1276	1537745	1538077	+	110	-	Predicted ORF	-	-	-	-	-	-	-	-	-	-	-	-	-	-	-	-	-	-	-	-	-	-	-	-	-	-	ISEc16_PEP3	0.609	PAI_AAD44734	0.618	-	-
133	ORF2_1286	1550498	1553620	+	1040	-	Predicted ORF	-	-	AR_YP_001186705	0.47	-	-	-	-	-	-	-	-	-	-	-	-	-	-	-	-	-	-	-	-	-	-	-	-	-	-	-	-
134	ORF2_1295	1566530	1567456	-	308	-	Predicted ORF	-	-	-	-	-	-	-	-	-	-	-	-	-	-	-	-	-	-	-	-	-	-	-	-	-	-	-	-	-	-	ARI_484356542	0.438
135	ORF2_1347	1627206	1628300	-	364	-	Predicted ORF	VFG1242	0.563	-	-	-	-	-	-	-	-	-	-	-	-	-	-	-	-	-	-	-	-	-	-	-	-	-	-	-	-	-	-
136	ORF2_1348	1628309	1628968	-	219	-	Predicted ORF	VFG1241	0.47	-	-	-	-	-	-	-	-	-	-	-	-	-	-	-	-	-	-	-	-	-	-	-	-	-	-	-	-	-	-
137	ORF2_1349	1629019	1629804	-	261	-	Predicted ORF	VFG1240	0.594	-	-	-	-	-	-	-	-	-	-	-	-	-	-	-	-	-	-	-	-	-	-	-	-	-	-	-	-	-	-
138	ORF2_1350	1629816	1630541	-	241	-	Predicted ORF	VFG1239	0.433	-	-	-	-	-	-	-	-	-	-	-	-	-	-	-	-	-	-	-	-	-	-	-	-	-	-	-	-	-	-
139	ORF2_1353	1632537	1632959	-	140	-	Predicted ORF	VFG1992	0.486	-	-	-	-	-	-	-	-	-	-	-	-	-	-	-	-	-	-	-	-	-	-	-	-	-	-	-	-	-	-
140	ORF2_1359	1635729	1637060	-	443	-	Predicted ORF	VFG1254	0.614	-	-	-	-	-	-	-	-	-	-	-	-	-	-	T3SS_SctN	0.44	-	-	-	-	-	-	-	-	-	-	-	-	-	-
141	ORF2_1366	1642635	1643372	+	245	-	Predicted ORF	VFG1259	0.571	-	-	-	-	-	-	-	-	-	-	-	-	-	-	-	-	-	-	-	-	-	-	-	-	-	-	-	-	-	-
142	ORF2_1367	1643386	1643655	+	89	-	Predicted ORF	VFG1260	0.483	-	-	-	-	-	-	-	-	-	-	-	-	-	-	-	-	-	-	-	-	-	-	-	-	-	-	-	-	-	-
143	ORF2_1368	1643669	1644460	+	263	-	Predicted ORF	VFG1261	0.456	-	-	-	-	-	-	-	-	-	-	-	-	-	-	-	-	-	-	-	-	-	-	-	-	-	-	-	-	-	-
144	ORF2_1369	1644492	1645607	+	371	-	Predicted ORF	VFG1262	0.445	-	-	-	-	-	-	-	-	-	-	-	-	-	-	-	-	-	-	-	-	-	-	-	-	-	-	-	-	-	-
145	ORF2_1370	1645619	1647724	+	701	-	Predicted ORF	VFG1263	0.515	-	-	-	-	-	-	-	-	-	-	-	-	-	-	-	-	-	-	-	-	-	-	-	-	-	-	-	-	-	-
146	ORF2_1445	1734632	1735822	+	396	-	Predicted ORF	VFG1373	0.48	-	-	-	-	-	-	-	-	-	-	-	-	-	-	-	-	-	-	-	-	-	-	-	-	-	-	-	-	ARI_697403916	0.49
147	ORF2_1446	1735819	1737081	+	420	-	Predicted ORF	VFG1311	0.438	-	-	-	-	-	-	-	-	-	-	-	-	-	-	-	-	-	-	-	-	-	-	-	-	-	-	-	-	ARI_587656392	*
148	ORF2_1463	1764011	1764571	+	186	-	Predicted ORF	VFG0576	0.595	-	-	-	-	-	-	-	-	-	-	Prophage_46401640	0.571	-	-	-	-	-	-	-	-	-	-	-	-	-	-	-	-	-	-
149	ORF3_5	1768437	1771550	-	1037	-	Predicted ORF	-	-	AR_CAC35725	0.685	-	-	-	-	-	-	-	-	-	-	-	-	-	-	-	-	-	-	-	-	-	-	-	-	-	-	-	-
150	ORF3_6	1771550	1772764	-	404	-	Predicted ORF	-	-	AR_ZP_03281411	0.532	-	-	-	-	-	-	-	-	-	-	-	-	-	-	-	-	-	-	-	-	-	-	-	-	-	-	-	-
151	ORF3_82	1862410	1864425	+	671	-	Predicted ORF	-	-	AR_ZP_04657259	0.535	-	-	-	-	-	-	-	-	-	-	-	-	-	-	-	-	-	-	-	-	-	-	-	-	-	-	-	-
152	ORF3_96	1882619	1883506	-	295	-	Predicted ORF	-	-	-	-	-	-	-	-	-	-	-	-	-	-	-	-	-	-	-	-	-	-	-	-	-	-	-	-	PAI_ABG57134	0.491	-	-
153	ORF3_97	1883503	1885527	-	674	-	Predicted ORF	-	-	-	-	-	-	-	-	T6SE_ABG57133	0.794	-	-	-	-	-	-	-	-	-	-	-	-	-	-	-	-	-	-	PAI_ABG57133	0.794	-	-
154	ORF3_98	1885713	1886231	-	172	-	Predicted ORF	-	-	-	-	-	-	-	-	T6SE_ABG57132	0.953	-	-	-	-	-	-	-	-	-	-	-	-	-	-	-	-	-	-	PAI_ABG57132	0.953	-	-
155	ORF3_118	1910069	1911145	+	358	-	Predicted ORF	-	-	-	-	-	-	-	-	-	-	-	-	-	-	-	-	-	-	-	-	-	-	-	-	-	-	-	-	-	-	ARI_672940409	0.567
156	ORF3_119	1911142	1911573	+	143	-	Predicted ORF	-	-	-	-	-	-	-	-	-	-	-	-	-	-	-	-	-	-	-	-	-	-	-	-	-	-	-	-	-	-	ARI_672940412	0.615
157	ORF3_135	1930691	1932742	-	683	-	Predicted ORF	-	-	-	-	-	-	-	-	-	-	-	-	-	-	-	-	-	-	-	-	-	-	-	-	-	-	-	-	-	-	ARI_5360811	0.529
158	ORF3_144	1942807	1943838	-	343	-	Predicted ORF	-	-	-	-	-	-	-	-	-	-	-	-	-	-	-	-	-	-	-	-	-	-	-	-	-	-	-	-	-	-	ARI_484356529	0.563
159	ORF3_167	1971257	1971964	-	235	-	Predicted ORF	VFG1114	0.506	-	-	-	-	-	-	-	-	-	-	-	-	-	-	-	-	-	-	-	-	-	-	-	-	-	-	-	-	-	-
160	ORF3_169	1973486	1974385	+	299	-	Predicted ORF	VFG1109	0.716	-	-	-	-	-	-	-	-	-	-	-	-	-	-	-	-	-	-	-	-	-	-	-	-	-	-	-	-	-	-
161	ORF3_214	2030969	2031997	-	342	-	Predicted ORF	-	-	-	-	-	-	-	-	-	-	-	-	Prophage_9634144	0.427	-	-	-	-	-	-	-	-	-	-	-	-	-	-	-	-	-	-
162	ORF3_215	2031966	2032190	-	74	-	Predicted ORF	-	-	-	-	-	-	-	-	-	-	-	-	Prophage_9634185	0.487	-	-	-	-	-	-	-	-	-	-	-	-	-	-	-	-	-	-
163	ORF3_222	2036471	2037187	-	238	-	Predicted ORF	-	-	-	-	-	-	-	-	-	-	-	-	Prophage_9626292	0.604	-	-	-	-	-	-	-	-	-	-	-	-	-	-	-	-	-	-
164	ORF3_223	2037290	2037496	+	68	-	Predicted ORF	-	-	-	-	-	-	-	-	-	-	-	-	Prophage_9634197	0.632	-	-	-	-	-	-	-	-	-	-	-	-	-	-	-	-	-	-
165	ORF3_224	2037609	2037905	+	98	-	Predicted ORF	-	-	-	-	-	-	-	-	-	-	-	-	Prophage_9634198	0.551	-	-	-	-	-	-	-	-	-	-	-	-	-	-	-	-	-	-
166	ORF3_232	2041121	2041627	+	168	-	Predicted ORF	-	-	-	-	-	-	-	-	-	-	-	-	Prophage_41057332	0.619	-	-	-	-	-	-	-	-	-	-	-	-	-	-	-	-	-	-
167	ORF3_234	2042155	2043222	+	355	-	Predicted ORF	-	-	-	-	-	-	-	-	-	-	-	-	Prophage_46402138	0.662	-	-	-	-	-	-	-	-	-	-	-	-	-	-	-	-	-	-
168	ORF3_235	2043344	2043664	+	106	-	Predicted ORF	-	-	-	-	-	-	-	-	-	-	-	-	Prophage_148727161	0.519	-	-	-	-	-	-	-	-	-	-	-	-	-	-	-	-	-	-
169	ORF3_236	2043664	2044077	+	137	-	Predicted ORF	-	-	-	-	-	-	-	-	-	-	-	-	Prophage_157311403	0.489	-	-	-	-	-	-	-	-	-	-	-	-	-	-	PAI_CAI77378	0.577	-	-
170	ORF3_245	2050571	2051080	+	169	-	Predicted ORF	-	-	-	-	-	-	-	-	-	-	-	-	Prophage_9630465	0.485	-	-	-	-	-	-	-	-	-	-	-	-	-	-	-	-	-	-
171	ORF3_246	2051052	2052980	+	642	-	Predicted ORF	-	-	-	-	-	-	-	-	-	-	-	-	Prophage_9630466	0.776	-	-	-	-	-	-	-	-	-	-	-	-	-	-	-	-	-	-
172	ORF3_247	2052985	2053188	+	67	-	Predicted ORF	-	-	-	-	-	-	-	-	-	-	-	-	Prophage_9630467	0.735	-	-	-	-	-	-	-	-	-	-	-	-	-	-	-	-	-	-
173	ORF3_248	2053185	2054777	+	530	-	Predicted ORF	-	-	-	-	-	-	-	-	-	-	-	-	Prophage_9626247	0.728	-	-	-	-	-	-	-	-	-	-	-	-	-	-	-	-	-	-
174	ORF3_249	2054767	2056035	+	422	-	Predicted ORF	-	-	-	-	-	-	-	-	-	-	-	-	Prophage_9626248	0.629	-	-	-	-	-	-	-	-	-	-	-	-	-	-	-	-	-	-
175	ORF3_250	2056045	2056371	+	108	-	Predicted ORF	-	-	-	-	-	-	-	-	-	-	-	-	Prophage_9630471	0.537	-	-	-	-	-	-	-	-	-	-	-	-	-	-	-	-	-	-
176	ORF3_251	2056426	2057451	+	341	-	Predicted ORF	-	-	-	-	-	-	-	-	-	-	-	-	Prophage_9630472	0.736	-	-	-	-	-	-	-	-	-	-	-	-	-	-	-	-	-	-
177	ORF3_257	2059904	2060236	+	110	-	Predicted ORF	-	-	-	-	-	-	-	-	-	-	-	-	Prophage_126010861	0.436	-	-	-	-	-	-	-	-	-	-	-	-	-	-	-	-	-	-
178	ORF3_261	2063530	2064045	+	171	-	Predicted ORF	-	-	-	-	-	-	-	-	-	-	-	-	Prophage_9634075	0.439	-	-	-	-	-	-	-	-	-	-	-	-	-	-	-	-	-	-
179	ORF3_269	2070491	2071537	+	348	-	Predicted ORF	-	-	-	-	-	-	-	-	-	-	-	-	Prophage_126010876	0.44	-	-	-	-	-	-	-	-	-	-	-	-	-	-	-	-	-	-
180	ORF12_31	2173002	2173646	+	214	-	Predicted ORF	-	-	AR_YP_002382193	0.449	-	-	-	-	-	-	-	-	-	-	-	-	-	-	-	-	-	-	-	-	-	-	-	-	PAI_CAA21355	0.458	-	-
181	ORF12_35	2177749	2179926	-	725	-	Predicted ORF	VFG1862	0.773	-	-	-	-	-	-	-	-	-	-	-	-	-	-	-	-	-	-	-	-	-	-	-	-	-	-	-	-	-	-
182	ORF12_38	2181586	2182485	+	299	-	Predicted ORF	-	-	CBMAR_K2W2I4	0.488	-	-	-	-	-	-	-	-	-	-	-	-	-	-	-	-	-	-	-	-	-	-	-	-	-	-	-	-
183	ORF12_69	2218533	2219408	-	291	-	Predicted ORF	VFG0925	0.443	-	-	-	-	-	-	-	-	-	-	-	-	-	-	-	-	-	-	-	-	-	-	-	-	-	-	PAI_AAL08451	0.426	ARI_15808722	0.426
184	ORF12_90	2243990	2244199	+	69	-	Predicted ORF	-	-	-	-	-	-	-	-	-	-	-	-	Prophage_13095918	0.623	-	-	-	-	-	-	-	-	-	-	-	-	-	-	PAI_AAO18076	0.623	-	-
185	ORF12_107	2264907	2265143	-	78	-	Predicted ORF	-	-	-	-	-	-	-	-	-	-	-	-	Prophage_116222025	0.47	-	-	-	-	-	-	-	-	-	-	-	-	-	-	-	-	-	-
186	ORF12_108	2265143	2265523	-	126	-	Predicted ORF	-	-	-	-	-	-	-	-	-	-	-	-	Prophage_116222024	0.452	-	-	-	-	-	-	-	-	-	-	-	-	-	-	-	-	-	-
187	ORF12_112	2267898	2269508	-	536	-	Predicted ORF	-	-	-	-	-	-	-	-	-	-	-	-	Prophage_116222017	0.482	-	-	-	-	-	-	-	-	-	-	-	-	-	-	-	-	-	-
188	ORF12_117	2273980	2274408	-	142	-	Predicted ORF	-	-	-	-	-	-	-	-	-	-	-	-	Prophage_116222010	0.465	-	-	-	-	-	-	-	-	-	-	-	-	-	-	-	-	-	-
189	ORF12_119	2274892	2276109	-	405	-	Predicted ORF	-	-	-	-	-	-	-	-	-	-	-	-	Prophage_116222008	0.619	-	-	-	-	-	-	-	-	-	-	-	-	-	-	-	-	-	-
190	ORF12_121	2277404	2279533	-	709	-	Predicted ORF	-	-	-	-	-	-	-	-	-	-	-	-	Prophage_32171003	0.577	-	-	-	-	-	-	-	-	-	-	-	-	-	-	-	-	-	-
191	ORF12_122	2279533	2281236	-	567	-	Predicted ORF	-	-	-	-	-	-	-	-	-	-	-	-	Prophage_116222005	0.635	-	-	-	-	-	-	-	-	-	-	-	-	-	-	-	-	-	-
192	ORF12_126	2282904	2283392	-	162	-	Predicted ORF	-	-	-	-	-	-	-	-	-	-	-	-	Prophage_30065713	0.518	-	-	-	-	-	-	-	-	-	-	-	-	-	-	-	-	-	-
193	ORF12_149	2307925	2308173	-	82	-	Predicted ORF	-	-	-	-	-	-	-	-	-	-	-	-	Prophage_46358672	0.439	-	-	-	-	-	-	-	-	-	-	-	-	-	-	-	-	-	-
194	ORF12_150	2308300	2308980	+	226	-	Predicted ORF	-	-	-	-	-	-	-	-	-	-	-	-	Prophage_46358671	0.482	-	-	-	-	-	-	-	-	-	-	-	-	-	-	-	-	-	-
195	ORF12_166	2323057	2324427	+	456	-	Predicted ORF	-	-	AR_YP_001176513	0.648	-	-	-	-	-	-	-	-	-	-	-	-	-	-	-	-	-	-	-	-	-	-	-	-	-	-	-	-
196	ORF12_201	2358038	2358733	+	231	-	Predicted ORF	VFG0473	*	-	-	-	-	-	-	-	-	-	-	-	-	-	-	-	-	-	-	-	-	-	-	-	-	-	-	-	-	ARI_24461541	0.424
197	ORF12_226	2383222	2383689	-	155	-	Predicted ORF	-	-	-	-	-	-	-	-	-	-	-	-	Prophage_116326297	0.439	-	-	-	-	-	-	-	-	-	-	-	-	-	-	-	-	-	-
198	ORF12_227	2383911	2386031	-	706	-	Predicted ORF	-	-	-	-	-	-	-	-	-	-	-	-	Prophage_38639964	0.61	-	-	-	-	-	-	-	-	-	-	-	-	-	-	-	-	-	-
199	ORF12_304	2475423	2475674	+	83	-	Predicted ORF	-	-	-	-	-	-	-	-	-	-	-	-	Prophage_45580776	0.47	-	-	-	-	-	-	-	-	-	-	-	-	-	-	-	-	-	-
200	ORF12_319	2490805	2491482	+	225	-	Predicted ORF	VFG0475	0.662	-	-	-	-	-	-	-	-	-	-	-	-	-	-	-	-	-	-	-	-	-	-	-	-	-	-	-	-	-	-
201	ORF12_320	2491479	2492960	+	493	-	Predicted ORF	VFG0474	0.515	AR_ABS72055	*	-	-	-	-	-	-	-	-	-	-	-	-	-	-	-	-	-	-	-	-	-	-	-	-	-	-	-	-
202	ORF12_338	2512241	2513290	+	349	-	Predicted ORF	VFG1630	0.47	-	-	-	-	-	-	-	-	-	-	-	-	-	-	-	-	-	-	-	-	-	-	-	-	-	-	PAI_CAC43413	0.47	-	-
203	ORF12_342	2517829	2518245	-	138	-	Predicted ORF	-	-	-	-	-	-	-	-	-	-	-	-	-	-	-	-	-	-	-	-	-	-	-	-	-	-	-	-	PAI_569550114	0.428	-	-
204	ORF12_378	2561646	2562227	+	193	-	Predicted ORF	VFG1867	0.658	-	-	-	-	-	-	-	-	-	-	-	-	-	-	-	-	-	-	-	-	-	-	-	-	-	-	-	-	-	-
205	ORF12_386	2570555	2571208	-	217	-	Predicted ORF	-	-	AR_ZP_04417104	0.664	-	-	-	-	-	-	-	-	-	-	-	-	-	-	-	-	-	-	-	-	-	-	-	-	-	-	-	-
206	ORF12_420	2612841	2613545	-	234	-	Predicted ORF	-	-	AR_ZP_03837411	0.423	-	-	-	-	-	-	-	-	-	-	-	-	-	-	-	-	-	-	-	-	-	-	-	-	-	-	-	-
207	ORF12_441	2639569	2640807	-	412	-	Predicted ORF	VFG1408	*	-	-	-	-	-	-	-	-	-	-	-	-	-	-	-	-	-	-	-	-	-	-	-	-	-	-	PAI_CAI36078	0.494	-	-
208	ORF12_477	2679174	2680586	+	470	-	Predicted ORF	VFG0479	0.857	-	-	-	-	-	-	-	-	-	-	-	-	-	-	-	-	-	-	-	-	-	-	-	-	-	-	-	-	-	-
209	ORF12_490	2697516	2698889	+	457	-	Predicted ORF	-	-	-	-	-	-	-	-	-	-	-	-	-	-	-	-	-	-	-	-	-	-	-	-	-	-	-	-	PAI_CAA21338	0.53	-	-
210	ORF12_530	2740574	2741635	+	353	-	Predicted ORF	VFG1443	0.533	-	-	-	-	-	-	-	-	-	-	-	-	-	-	-	-	-	-	-	-	-	-	-	-	-	-	PAI_149774748	*	-	-
211	ORF12_537	2752255	2752794	-	179	-	Predicted ORF	-	-	-	-	-	-	-	-	-	-	-	-	-	-	-	-	-	-	-	-	-	-	-	-	-	-	-	-	-	-	ARI_481190219	0.441
212	ORF12_556	2780864	2781346	-	160	-	Predicted ORF	-	-	-	-	-	-	-	-	-	-	-	-	Prophage_9626263	0.456	-	-	-	-	-	-	-	-	-	-	-	-	-	-	-	-	-	-
213	ORF12_557	2781364	2782095	-	243	-	Predicted ORF	-	-	-	-	-	-	-	-	-	-	-	-	Prophage_62362240	0.432	-	-	-	-	-	-	-	-	-	-	-	-	-	-	-	-	-	-
214	ORF12_558	2782103	2782807	-	234	-	Predicted ORF	-	-	-	-	-	-	-	-	-	-	-	-	Prophage_9626261	0.462	-	-	-	-	-	-	-	-	-	-	-	-	-	-	-	-	-	-
215	ORF12_564	2788304	2788738	-	144	-	Predicted ORF	-	-	-	-	-	-	-	-	-	-	-	-	Prophage_24371578	0.438	-	-	-	-	-	-	-	-	-	-	-	-	-	-	PAI_CAI77378	0.528	-	-
216	ORF12_565	2788738	2789058	-	106	-	Predicted ORF	-	-	-	-	-	-	-	-	-	-	-	-	Prophage_148727161	0.509	-	-	-	-	-	-	-	-	-	-	-	-	-	-	-	-	-	-
217	ORF12_570	2792072	2792383	-	103	-	Predicted ORF	-	-	-	-	-	-	-	-	-	-	-	-	-	-	-	-	-	-	-	-	-	-	-	-	-	-	ISAbo1_PEP3	0.786	-	-	-	-
218	ORF12_571	2792513	2792791	-	92	-	Predicted ORF	-	-	-	-	-	-	-	-	-	-	-	-	-	-	-	-	-	-	-	-	-	-	-	-	-	-	ISEhe3_PEP	0.772	-	-	-	-
219	ORF12_595	2813418	2816045	-	875	-	Predicted ORF	-	-	-	-	-	-	-	-	-	-	-	-	Prophage_80159786	*	-	-	-	-	-	-	-	-	-	-	-	-	-	-	PAI_151500324	0.604	-	-
220	ORF12_596	2816308	2817021	+	237	-	Predicted ORF	-	-	-	-	-	-	-	-	-	-	-	-	-	-	-	-	-	-	-	-	-	-	-	-	-	-	-	-	PAI_151500322	0.536	ARI_28465857	*
221	ORF12_599	2818627	2820912	+	761	-	Predicted ORF	-	-	-	-	-	-	-	-	-	-	-	-	Prophage_61806079	0.545	-	-	-	-	-	-	-	-	-	-	-	-	-	-	-	-	-	-
222	ORF12_600	2820981	2822111	+	376	-	Predicted ORF	-	-	-	-	-	-	-	-	-	-	-	-	Prophage_66391516	0.556	-	-	-	-	-	-	-	-	-	-	-	-	-	-	-	-	-	-
223	ORF12_635	2862649	2863341	+	230	-	Predicted ORF	-	-	-	-	-	-	-	-	-	-	-	-	Prophage_146329947	0.439	-	-	-	-	-	-	-	-	-	-	-	-	-	-	-	-	-	-
224	ORF12_640	2868681	2868956	-	91	-	Predicted ORF	-	-	-	-	-	-	-	-	-	-	-	-	Prophage_156564019	0.56	-	-	-	-	-	-	-	-	-	-	-	-	-	-	-	-	-	-
225	ORF12_643	2873098	2873721	-	207	-	Predicted ORF	VFG0077	0.58	-	-	-	-	-	-	-	-	-	-	Prophage_109302855	*	-	-	-	-	-	-	-	-	-	-	-	-	-	-	-	-	-	-
226	ORF12_655	2889228	2890688	+	486	-	Predicted ORF	VFG1857	*	-	-	-	-	-	-	-	-	-	-	-	-	-	-	-	-	-	-	-	-	-	-	-	-	-	-	PAI_AAO17199	0.502	-	-
227	ORF12_684	2923503	2924084	-	193	-	Predicted ORF	-	-	-	-	-	-	-	-	-	-	-	-	Prophage_157311388	0.554	-	-	-	-	-	-	-	-	-	-	-	-	-	-	-	-	-	-
228	ORF12_687	2926382	2926792	+	136	-	Predicted ORF	-	-	-	-	-	-	-	-	-	-	-	-	-	-	-	-	-	-	-	-	-	-	-	-	-	-	-	-	PAI_569550114	0.463	-	-
229	ORF12_688	2926948	2927955	-	335	-	Predicted ORF	-	-	-	-	-	-	-	-	-	-	-	-	-	-	-	-	-	-	-	-	-	-	-	-	-	-	-	-	-	-	ARI_506705	0.606
230	ORF12_690	2929385	2930398	-	337	-	Predicted ORF	VFG2361	0.602	-	-	-	-	-	-	-	-	-	-	-	-	-	-	-	-	-	-	-	-	-	-	-	-	-	-	-	-	ARI_484359538	0.567
231	ORF12_691	2930421	2931329	-	302	-	Predicted ORF	-	-	-	-	-	-	-	-	-	-	-	-	-	-	-	-	-	-	-	-	-	-	-	-	-	-	-	-	-	-	ARI_697403908	0.533
232	ORF12_786	3030772	3033054	-	760	-	Predicted ORF	VFG1859	0.442	-	-	-	-	-	-	-	-	-	-	-	-	-	-	-	-	-	-	-	-	-	-	-	-	-	-	-	-	-	-
233	ORF12_804	3053079	3054026	-	315	-	Predicted ORF	VFG0490	0.54	-	-	-	-	-	-	-	-	-	-	-	-	-	-	-	-	-	-	-	-	-	-	-	-	-	-	-	-	-	-
234	ORF12_813	3059749	3060198	+	149	-	Predicted ORF	VFG0478	0.852	-	-	-	-	-	-	-	-	-	-	-	-	-	-	-	-	-	-	-	-	-	-	-	-	-	-	-	-	-	-
235	ORF12_836	3090072	3091973	+	633	-	Predicted ORF	-	-	AR_ZP_03837173	0.513	-	-	-	-	-	-	-	-	-	-	-	-	-	-	-	-	-	-	-	-	-	-	-	-	-	-	-	-
236	ORF12_844	3098964	3102188	-	1074	-	Predicted ORF	-	-	AR_NP_249117	0.424	-	-	-	-	-	-	-	-	-	-	-	-	-	-	-	-	-	-	-	-	-	-	-	-	-	-	-	-
237	ORF12_850	3107967	3108428	-	153	-	Predicted ORF	-	-	AR_ZP_01987481	0.686	-	-	-	-	-	-	-	-	-	-	-	-	-	-	-	-	-	-	-	-	-	-	-	-	-	-	-	-
238	ORF12_857	3114873	3115469	-	198	-	Predicted ORF	-	-	-	-	-	-	-	-	-	-	-	-	-	-	-	-	-	-	-	-	-	-	-	-	-	-	-	-	PAI_CAA21366	0.682	-	-
239	ORF12_889	3143013	3145586	-	857	-	Predicted ORF	VFG0079	0.473	-	-	-	-	-	-	-	-	-	-	-	-	-	-	-	-	-	-	T6SS_108761289_TssH	0.478	-	-	-	-	-	-	-	-	-	-
240	ORF12_898	3154245	3155321	-	358	-	Predicted ORF	VFG1630	0.433	-	-	-	-	-	-	-	-	-	-	-	-	-	-	-	-	-	-	-	-	-	-	-	-	-	-	PAI_CAC43413	0.433	-	-
241	ORF12_919	3175854	3176039	-	61	-	Predicted ORF	VFG1886	0.59	-	-	-	-	-	-	-	-	-	-	Prophage_56692917	0.541	-	-	-	-	-	-	-	-	-	-	-	-	-	-	-	-	-	-
242	ORF12_922	3179714	3180778	-	354	-	Predicted ORF	-	-	-	-	-	-	-	-	-	-	-	-	Prophage_109302868	0.528	-	-	-	-	-	-	-	-	-	-	-	-	-	-	-	-	-	-
243	ORF12_924	3181649	3184222	+	857	-	Predicted ORF	VFG0562	0.766	-	-	-	-	-	-	-	-	-	-	-	-	-	-	-	-	-	-	-	-	-	-	-	-	-	-	-	-	-	-
244	ORF12_925	3184481	3185464	-	327	-	Predicted ORF	VFG0477	0.791	-	-	-	-	-	-	-	-	-	-	-	-	-	-	-	-	-	-	-	-	-	-	-	-	-	-	-	-	-	-
245	ORF12_937	3195640	3197871	-	743	-	Predicted ORF	VFG1887	0.423	-	-	-	-	-	-	-	-	-	-	-	-	-	-	-	-	-	-	-	-	-	-	-	-	-	-	-	-	-	-
246	ORF12_950	3211158	3211733	-	191	-	Predicted ORF	VFG0121	0.655	-	-	-	-	-	-	-	-	-	-	-	-	-	-	-	-	-	-	-	-	-	-	-	-	-	-	-	-	-	-
247	ORF12_956	3219086	3219739	-	217	-	Predicted ORF	DBETH_C6YLY8	0.622	-	-	-	-	-	-	-	-	-	-	-	-	-	-	-	-	-	-	-	-	-	-	-	-	-	-	-	-	-	-
248	ORF12_976	3246059	3247135	-	358	-	Predicted ORF	-	-	-	-	-	-	-	-	-	-	-	-	-	-	-	-	-	-	-	-	-	-	-	-	-	-	-	-	PAI_AAO17213	0.846	-	-
249	ORF12_977	3247461	3248624	-	387	-	Predicted ORF	-	-	-	-	-	-	-	-	-	-	-	-	-	-	-	-	-	-	-	-	-	-	-	-	-	-	-	-	PAI_AAO17214	0.786	-	-
250	ORF12_978	3248729	3249742	-	337	-	Predicted ORF	-	-	-	-	-	-	-	-	-	-	-	-	-	-	-	-	-	-	-	-	-	-	-	-	-	-	-	-	PAI_AAO17215	0.706	-	-
251	ORF12_979	3250077	3252074	-	665	-	Predicted ORF	-	-	-	-	-	-	-	-	-	-	-	-	-	-	-	-	-	-	-	-	-	-	-	-	-	-	-	-	PAI_AAO17218	0.795	-	-
252	ORF12_1032	3312901	3313989	-	362	-	Predicted ORF	-	-	-	-	-	-	-	-	-	-	-	-	Prophage_9634082	0.573	-	-	-	-	-	-	-	-	-	-	-	-	-	-	-	-	-	-
253	ORF12_1033	3313986	3314450	-	154	-	Predicted ORF	-	-	-	-	-	-	-	-	-	-	-	-	Prophage_41057377	0.522	-	-	-	-	-	-	-	-	-	-	-	-	-	-	-	-	-	-
254	ORF12_1035	3317127	3317261	-	44	-	Predicted ORF	-	-	-	-	-	-	-	-	-	-	-	-	Prophage_30065728	0.523	-	-	-	-	-	-	-	-	-	-	-	-	-	-	-	-	-	-
255	ORF12_1036	3317261	3317605	-	114	-	Predicted ORF	-	-	-	-	-	-	-	-	-	-	-	-	Prophage_134288708	0.456	-	-	-	-	-	-	-	-	-	-	-	-	-	-	-	-	-	-
256	ORF12_1037	3317666	3318181	-	171	-	Predicted ORF	-	-	-	-	-	-	-	-	-	-	-	-	Prophage_9634077	0.686	-	-	-	-	-	-	-	-	-	-	-	-	-	-	-	-	-	-
257	ORF12_1038	3318193	3319365	-	390	-	Predicted ORF	-	-	-	-	-	-	-	-	-	-	-	-	Prophage_33438919	0.681	-	-	-	-	-	-	-	-	-	-	-	-	-	-	-	-	-	-
258	ORF12_1041	3320836	3321453	-	205	-	Predicted ORF	-	-	-	-	-	-	-	-	-	-	-	-	Prophage_145708096	0.532	-	-	-	-	-	-	-	-	-	-	-	-	-	-	-	-	-	-
259	ORF12_1042	3321446	3322354	-	302	-	Predicted ORF	-	-	-	-	-	-	-	-	-	-	-	-	Prophage_9634072	0.659	-	-	-	-	-	-	-	-	-	-	-	-	-	-	-	-	-	-
260	ORF12_1043	3322354	3322701	-	115	-	Predicted ORF	-	-	-	-	-	-	-	-	-	-	-	-	Prophage_9634071	0.548	-	-	-	-	-	-	-	-	-	-	-	-	-	-	-	-	-	-
261	ORF12_1044	3322698	3323258	-	186	-	Predicted ORF	-	-	-	-	-	-	-	-	-	-	-	-	Prophage_41057367	0.488	-	-	-	-	-	-	-	-	-	-	-	-	-	-	-	-	-	-
262	ORF12_1045	3323339	3323827	-	162	-	Predicted ORF	-	-	-	-	-	-	-	-	-	-	-	-	Prophage_9634069	0.432	-	-	-	-	-	-	-	-	-	-	-	-	-	-	-	-	-	-
263	ORF12_1046	3323778	3324212	-	144	-	Predicted ORF	-	-	-	-	-	-	-	-	-	-	-	-	Prophage_9630339	0.5	-	-	-	-	-	-	-	-	-	-	-	-	-	-	-	-	-	-
264	ORF12_1050	3325449	3325637	-	62	-	Predicted ORF	-	-	-	-	-	-	-	-	-	-	-	-	Prophage_33438904	0.613	-	-	-	-	-	-	-	-	-	-	-	-	-	-	-	-	-	-
265	ORF12_1051	3325652	3326116	-	154	-	Predicted ORF	-	-	-	-	-	-	-	-	-	-	-	-	Prophage_9630333	0.435	-	-	-	-	-	-	-	-	-	-	-	-	-	-	-	-	-	-
266	ORF12_1052	3326212	3326871	-	219	-	Predicted ORF	-	-	-	-	-	-	-	-	-	-	-	-	Prophage_9630332	0.502	-	-	-	-	-	-	-	-	-	-	-	-	-	-	-	-	-	-
267	ORF12_1053	3326874	3327941	-	355	-	Predicted ORF	-	-	-	-	-	-	-	-	-	-	-	-	Prophage_9630331	0.605	-	-	-	-	-	-	-	-	-	-	-	-	-	-	-	-	-	-
268	ORF12_1054	3327957	3328784	-	275	-	Predicted ORF	-	-	-	-	-	-	-	-	-	-	-	-	Prophage_134288755	0.476	-	-	-	-	-	-	-	-	-	-	-	-	-	-	-	-	-	-
269	ORF12_1055	3328977	3330695	+	572	-	Predicted ORF	-	-	-	-	-	-	-	-	-	-	-	-	Prophage_145708080	0.657	-	-	-	-	-	-	-	-	-	-	-	-	-	-	-	-	-	-
270	ORF12_1056	3330699	3331748	+	349	-	Predicted ORF	-	-	-	-	-	-	-	-	-	-	-	-	Prophage_145708079	0.67	-	-	-	-	-	-	-	-	-	-	-	-	-	-	-	-	-	-
271	ORF12_1060	3335190	3335426	-	78	-	Predicted ORF	-	-	-	-	-	-	-	-	-	-	-	-	Prophage_33770564	0.461	-	-	-	-	-	-	-	-	-	-	-	-	-	-	-	-	-	-
272	ORF12_1062	3335864	3336646	-	260	-	Predicted ORF	-	-	-	-	-	-	-	-	-	-	-	-	Prophage_17313220	0.431	-	-	-	-	-	-	-	-	-	-	-	-	-	-	-	-	-	-
273	ORF12_1063	3336657	3338732	-	691	-	Predicted ORF	-	-	-	-	-	-	-	-	-	-	-	-	Prophage_9634096	0.538	-	-	-	-	-	-	-	-	-	-	-	-	-	-	-	-	-	-
274	ORF12_1066	3339507	3339830	-	107	-	Predicted ORF	-	-	-	-	-	-	-	-	-	-	-	-	Prophage_9630361	0.495	-	-	-	-	-	-	-	-	-	-	-	-	-	-	-	-	-	-
275	ORF12_1067	3340016	3340528	-	170	-	Predicted ORF	-	-	-	-	-	-	-	-	-	-	-	-	Prophage_9634088	0.635	-	-	-	-	-	-	-	-	-	-	-	-	-	-	-	-	-	-
276	ORF12_1070	3341528	3342556	+	342	-	Predicted ORF	-	-	-	-	-	-	-	-	-	-	-	-	Prophage_148727179	0.555	-	-	-	-	-	-	-	-	-	-	-	-	-	-	-	-	-	-
277	ORF12_1087	3361026	3363161	-	711	-	Predicted ORF	VFG1670	0.684	-	-	-	-	-	-	-	-	-	-	-	-	-	-	-	-	-	-	-	-	-	-	-	-	-	-	PAI_CAD66195	0.684	-	-
278	ORF12_1088	3363276	3364586	-	436	-	Predicted ORF	VFG1671	0.702	-	-	-	-	-	-	-	-	-	-	-	-	-	-	-	-	-	-	-	-	-	-	-	-	-	-	PAI_CAD66196	0.702	-	-
279	ORF12_1125	3406846	3407955	-	369	-	Predicted ORF	VFG1224	0.493	-	-	-	-	-	-	-	-	-	-	-	-	-	-	-	-	-	-	-	-	-	-	-	-	-	-	-	-	-	-
280	ORF12_1126	3407939	3409039	-	366	-	Predicted ORF	VFG1223	0.65	-	-	-	-	-	-	-	-	-	-	-	-	-	-	-	-	-	-	-	-	-	-	-	-	-	-	-	-	-	-
281	ORF12_1185	3481334	3481819	-	161	-	Predicted ORF	-	-	-	-	-	-	-	-	-	-	-	-	-	-	-	-	-	-	-	-	-	-	-	-	-	-	-	-	-	-	ARI_482862082	0.46
282	ORF12_1188	3485709	3487250	-	513	-	Predicted ORF	-	-	-	-	-	-	-	-	-	-	-	-	-	-	-	-	-	-	-	-	-	-	-	-	-	-	-	-	-	-	ARI_697403879	0.436
283	ORF12_1194	3492597	3493391	-	264	-	Predicted ORF	-	-	-	-	-	-	-	-	-	-	-	-	Prophage_148747783	0.708	-	-	-	-	-	-	-	-	-	-	-	-	-	-	-	-	-	-
284	ORF12_1209	3511841	3512053	-	70	-	Predicted ORF	-	-	-	-	-	-	-	-	-	-	-	-	Prophage_13095918	0.571	-	-	-	-	-	-	-	-	-	-	-	-	-	-	PAI_AAO18076	0.657	-	-
285	ORF12_1211	3512983	3514497	-	504	-	Predicted ORF	VFG1668	0.581	-	-	-	-	-	-	-	-	-	-	-	-	-	-	-	-	-	-	-	-	-	-	-	-	-	-	PAI_CAD66193	0.581	ARI_484356532	*
286	ORF12_1227	3530440	3530823	+	127	-	Predicted ORF	-	-	-	-	-	-	-	-	-	-	-	-	Prophage_32453604	0.567	-	-	-	-	-	-	-	-	-	-	-	-	-	-	-	-	-	-
287	ORF12_1242	3554027	3555442	+	471	-	Predicted ORF	-	-	-	-	-	-	-	-	-	-	-	-	-	-	-	-	-	-	-	-	-	-	-	-	-	-	-	-	PAI_CAF28571	0.671	-	-
288	ORF12_1247	3559560	3559832	+	90	-	Predicted ORF	-	-	-	-	-	-	-	-	-	-	-	-	-	-	-	-	-	-	-	-	-	-	-	-	-	-	IS1N_PEP	0.856	-	-	-	-
289	ORF12_1248	3560327	3561190	+	287	-	Predicted ORF	-	-	-	-	-	-	-	-	-	-	-	-	Prophage_9634085	0.629	-	-	-	-	-	-	-	-	-	-	-	-	-	-	-	-	-	-
290	ORF12_1281	3600906	3601742	+	278	-	Predicted ORF	-	-	AR_ZP_02659903	0.734	-	-	-	-	-	-	-	-	-	-	-	-	-	-	-	-	-	-	-	-	-	-	-	-	-	-	-	-
291	ORF12_1284	3603119	3603610	-	163	-	Predicted ORF	-	-	AR_CAL48457	0.422	-	-	-	-	-	-	-	-	-	-	-	-	-	-	-	-	-	-	-	-	-	-	-	-	-	-	-	-
292	ORF12_1314	3637565	3638185	+	206	-	Predicted ORF	-	-	-	-	-	-	-	-	-	-	-	-	-	-	-	-	-	-	-	-	-	-	-	-	-	-	-	-	-	-	ARI_484355512	0.437
293	ORF12_1315	3638281	3638490	-	69	-	Predicted ORF	-	-	-	-	-	-	-	-	-	-	-	-	Prophage_13095918	0.493	-	-	-	-	-	-	-	-	-	-	-	-	-	-	PAI_AAO18076	0.493	-	-
294	ORF12_1325	3647259	3648908	-	549	-	Predicted ORF	-	-	-	-	-	-	-	-	-	-	-	-	-	-	-	-	-	-	-	-	-	-	-	-	-	-	-	-	-	-	ARI_484356528	0.455
295	ORF12_1328	3651112	3652512	-	466	-	Predicted ORF	-	-	-	-	-	-	-	-	-	-	-	-	Prophage_46401697	0.725	-	-	-	-	-	-	-	-	-	-	-	-	-	-	PAI_CAF28476	0.504	-	-
296	ORF12_1368	3693853	3695499	-	548	-	Predicted ORF	VFG1855	0.73	-	-	-	-	-	-	-	-	-	-	-	-	-	-	-	-	-	-	-	-	-	-	-	-	-	-	-	-	ARI_481190498	*
297	ORF12_1372	3698527	3699825	+	432	-	Predicted ORF	VFG1025	0.492	-	-	-	-	-	-	-	-	-	-	-	-	-	-	-	-	-	-	-	-	-	-	-	-	-	-	PAI_AAL08434	0.492	ARI_15808705	0.492
298	ORF12_1382	3710299	3710571	-	90	-	Predicted ORF	-	-	-	-	-	-	-	-	-	-	-	-	Prophage_156564019	0.567	-	-	-	-	-	-	-	-	-	-	-	-	-	-	-	-	-	-
299	ORF12_1407	3748287	3749945	+	552	-	Predicted ORF	-	-	-	-	-	-	-	-	-	-	-	-	-	-	-	-	-	-	-	-	-	-	-	-	-	-	-	-	-	-	ARI_12698388	0.582
300	ORF12_1448	3798953	3800161	-	402	-	Predicted ORF	-	-	AR_YP_001451632	0.552	-	-	-	-	-	-	-	-	-	-	-	-	-	-	-	-	-	-	-	-	-	-	-	-	-	-	-	-
301	ORF12_1471	3820080	3821027	+	315	-	Predicted ORF	VFG0332	0.771	-	-	-	-	-	-	-	-	-	-	Prophage_61806184	*	-	-	-	-	-	-	-	-	-	-	-	-	-	-	-	-	-	-
302	ORF12_1472	3821124	3822179	+	351	-	Predicted ORF	VFG0143	0.51	-	-	-	-	-	-	-	-	-	-	-	-	-	-	-	-	-	-	-	-	-	-	-	-	-	-	-	-	-	-
303	ORF12_1473	3822167	3823144	+	325	-	Predicted ORF	VFG0142	0.564	-	-	-	-	-	-	-	-	-	-	-	-	-	-	-	-	-	-	-	-	-	-	-	-	-	-	-	-	-	-
304	ORF12_1483	3833049	3834326	+	425	-	Predicted ORF	VFG0141	0.511	-	-	-	-	-	-	-	-	-	-	-	-	-	-	-	-	-	-	-	-	-	-	-	-	-	-	-	-	-	-
305	ORF12_1484	3834330	3834815	+	161	-	Predicted ORF	VFG0320	0.453	-	-	-	-	-	-	-	-	-	-	-	-	-	-	-	-	-	-	-	-	-	-	-	-	-	-	-	-	-	-
306	ORF12_1491	3839705	3840160	+	151	-	Predicted ORF	-	-	-	-	-	-	-	-	-	-	-	-	Prophage_84662702	0.603	-	-	-	-	-	-	-	-	-	-	-	-	-	-	-	-	-	-
307	ORF12_1521	3872001	3873410	+	469	-	Predicted ORF	VFG1399	0.53	-	-	-	-	-	-	-	-	-	-	-	-	-	-	-	-	-	-	-	-	-	-	-	-	-	-	-	-	-	-
308	ORF178_1	4015909	4016937	+	342	-	Predicted ORF	-	-	-	-	-	-	-	-	-	-	-	-	Prophage_9630142	*	-	-	-	-	-	-	-	-	-	-	-	-	-	-	PAI_CAI36137	0.433	-	-
309	ORF180_2	4017723	4017860	+	45	-	Predicted ORF	-	-	-	-	-	-	-	-	-	-	-	-	-	-	-	-	-	-	-	-	-	-	-	-	-	-	-	-	PAI_CAI36137	0.689	-	-
310	ORF185_1	4020209	4021318	+	369	-	Predicted ORF	-	-	AR_XP_002333050	0.995	-	-	-	-	-	-	-	-	Prophage_9630492	0.743	-	-	-	-	-	-	-	-	-	-	-	-	-	-	-	-	-	-
311	ORF192_1	4025439	4025651	+	70	-	Predicted ORF	-	-	-	-	-	-	-	-	-	-	-	-	Prophage_13095918	0.5	-	-	-	-	-	-	-	-	-	-	-	-	-	-	PAI_AAO18076	0.629	-	-
312	ORF220_1	4042643	4042894	+	83	-	Predicted ORF	-	-	AR_ZP_02433069	1	-	-	-	-	-	-	-	-	-	-	-	-	-	-	-	-	-	-	-	-	-	-	-	-	-	-	ARI_90265388	1
313	ORF283_1	4074519	4075547	+	342	-	Predicted ORF	-	-	-	-	-	-	-	-	-	-	-	-	Prophage_9630142	*	-	-	-	-	-	-	-	-	-	-	-	-	-	-	PAI_CAI36137	0.433	-	-
Microbial Bioinformatics Group at MML, SJTU

## Sheet: VF
No	ORF(aa)	Length	Ha-value	Gene related to	function
1	2_72()	257	0.479	CcmC from Legionella : ccmC	Iron uptake; Required for cytochrome c production, promotes iron assimilation and intracellular infection
2	2_90()	246	0.435	Flagella from Legionella : motC	Not required for intracellular growth but enhance the invasion capacity
3	2_102()	135	0.444	Agf from Salmonella : csgE	Adherence; Fimbrial; Aids in attachment to the villi of enterocytes, also cause the bacteria to become attached to each other
4	2_103()	133	0.449	Agf from Salmonella : csgF	Adherence; Fimbrial; Aids in attachment to the villi of enterocytes, also cause the bacteria to become attached to each other
5	2_104()	277	0.661	Agf from Salmonella : csgG	Adherence; Fimbrial; Aids in attachment to the villi of enterocytes, also cause the bacteria to become attached to each other
6	2_211()	440	0.643	PAI III536 from Escherichia : orf48	Inserted locus: thrW tRNA
7	2_212()	711	0.629	PAI III536 from Escherichia : orf47	Inserted locus: thrW tRNA
8	2_217()	352	0.429	PAI III536 from Escherichia : orf7	Inserted locus: thrW tRNA
9	2_237()	214	0.495	LetA/S from Legionella : letA	Activates gene expression indirectly by counteracting the repressor of translation known as CsrA or RsmA
10	2_393()	167	0.455	Gene located in VPI from Vibrio : tagD	Inserted locus: Flanked by att sites, inserts near the ssrA locus, a tRNA-like gene;Phenotype: Contains the tcp gene cluster encoding the type IV pilus toxin-coregulated pilus colonization factor which can act as the cholera toxin bacteriophage (CTXΦ) receptor; Also contains genes (toxT, tcpPH) that regulate virulence factor expression; Recently a virulence factor Mop encoded by VPI has been iden…
11	2_448()	904	0.529	MgtBC from Salmonella : mgtB	Magnesium uptake; MgtA and MgtB are not required for intracellular survival or for virulence, MgtC is essential for both functions
12	2_550()	240	0.562	Flagella from Legionella : fliA	Not required for intracellular growth but enhance the invasion capacity
13	2_551()	296	0.534	Flagella from Pseudomonas : fleN	Adherence; Motility; Play a role in biofilm formation and other pathogenic adaptations
14	2_553()	698	0.645	Flagella from Pseudomonas : flhA	Adherence; Motility; Play a role in biofilm formation and other pathogenic adaptations
15	2_554()	377	0.492	Flagella from Pseudomonas : flhB	Adherence; Motility; Play a role in biofilm formation and other pathogenic adaptations
16	2_556()	89	0.528	Flagella from Pseudomonas : fliQ	Adherence; Motility; Play a role in biofilm formation and other pathogenic adaptations
17	2_557()	261	0.59	Flagella from Pseudomonas : fliP	Adherence; Motility; Play a role in biofilm formation and other pathogenic adaptations
18	2_559()	131	0.634	Flagella from Pseudomonas : fliN	Adherence; Motility; Play a role in biofilm formation and other pathogenic adaptations
19	2_560()	347	0.559	Flagella from Pseudomonas : fliM	Adherence; Motility; Play a role in biofilm formation and other pathogenic adaptations
20	2_564()	439	0.58	Flagella from Pseudomonas : fliI	Adherence; Motility; Play a role in biofilm formation and other pathogenic adaptations
21	2_566()	342	0.559	Flagella from Pseudomonas : fliG	Adherence; Motility; Play a role in biofilm formation and other pathogenic adaptations
22	2_568()	107	0.467	Flagella from Pseudomonas : fliE	Adherence; Motility; Play a role in biofilm formation and other pathogenic adaptations
23	2_570()	509	0.503	Flagella from Pseudomonas : fleQ	Adherence; Motility; Play a role in biofilm formation and other pathogenic adaptations
24	2_577()	254	*	Flagella from Campylobacter : ptmA	Invasion; Phase variation;Penetrating the mucus barrier;Chemotaxis is also important for intestinal colonization; In the absence of a type III secretion system, the flagellar secretion apparatus appears to secrete several putative virulence proteins including FspA, FlaC and up to eight Cia proteins
25	2_580()	344	*	Capsule from Campylobacter : hddC	Adherence; Phase variation; Play an important role in bacterial survival and persistance in the enviroment and evasion of host immune response. The presence of heptose residues in the capsule may be important for virulence. Heptose residues found in some cell surface-located glycoconjugates are required for adhesion
26	2_582()	359	0.46	Capsule from Streptococcus : neuB	Antiphagocytosis; Serum resistance; Inhibits the binding of the activated complement factor C3b to the surface of S. agalactiae, preventing the activation of the alternative complement pathway and inhibits complement-mediated opsonophagocytosis
27	2_583()	382	*	Capsule from Streptococcus : neuC	Antiphagocytosis; Serum resistance; Inhibits the binding of the activated complement factor C3b to the surface of S. agalactiae, preventing the activation of the alternative complement pathway and inhibits complement-mediated opsonophagocytosis
28	2_584()	382	*	LPS from Brucella : per	Intracellular survival; Intracellular entry; Immuno-modulatory activity; Plays a role in entry and early survival inside macrophages; Resistance to innate-immunity anti-bacterial responses; A modulator of the immune response
29	2_589()	230	0.439	Flagella from Pseudomonas : flgH	Adherence; Motility; Play a role in biofilm formation and other pathogenic adaptations
30	2_591()	370	0.57	Flagella from Pseudomonas : flgI	Adherence; Motility; Play a role in biofilm formation and other pathogenic adaptations
31	2_592()	262	0.53	Flagella from Pseudomonas : flgG	Adherence; Motility; Play a role in biofilm formation and other pathogenic adaptations
32	2_593()	248	0.504	Flagella from Pseudomonas : flgF	Adherence; Motility; Play a role in biofilm formation and other pathogenic adaptations
33	2_596()	137	0.548	Flagella from Pseudomonas : flgC	Adherence; Motility; Play a role in biofilm formation and other pathogenic adaptations
34	2_597()	136	0.442	Flagella from Yersinia : flgB	Secretion system; Invasion; Motility; Required for efficient cellular invasion. YplA, a phospholipase is secreted by this type III flagellum secretion system. YplA is required for survival of Y. enterocolitica in the Peyer's patches and for stimulation of the acute inflammatory response of the host to the infection.
35	2_635()	1017	0.514	StcE from Escherichia : stcE(secreted protease of C1 esterase inhibitor from EHEC)	Sepcifically cleaves the C1 esterase inhibitor (C1-INH), which is an essential regulator of classical and alternative complement, intrinsic coagulation and contact activation, therefore disrupts complement cascade and contributes to the tissue damage, intestinal oedema and thrombotic cytopenia
36	2_640()	385	0.436	T2SS from Shigella : gspK	Secretion system; Type II secretion system
37	2_641()	210	0.481	T2SS from Shigella : gspJ	Secretion system; Type II secretion system
38	2_644()	152	0.691	T2SS from Shigella : gspG	Secretion system; Type II secretion system
39	2_645()	424	0.66	T2SS from Shigella : gspF	Secretion system; Type II secretion system
40	2_646()	529	0.709	T2SS from Shigella : gspE	T2SS from Shigella : gspD
41	2_647()	708	0.71	Gene located in SPI-5 from Salmonella : pipD	Inserted locus: serT tRNA;Phenotype: Associated with enteropathogenesis; Encode effectors that are induced by distinct regulatory cues and targeted to different TTSS:SopB is secreted by TTSS of SPI1;PipB is translocated by the SPI-2 TTSS to the Salmonella-containing vacuole and Salmonella-induced filaments
42	2_663()	488	0.682	T6SS from Vibrio : vasI	Antibacterial and antieukaryotic activities
43	2_671()	202	*	T6SS from Vibrio : vasH	Antibacterial and antieukaryotic activities
44	2_672()	513	*	T6SS from Vibrio : vasE	Antibacterial and antieukaryotic activities
45	2_675()	446	0.619	T6SS from Vibrio : vasC	Antibacterial and antieukaryotic activities
46	2_677()	413	*	T6SS from Vibrio : vasA	Antibacterial and antieukaryotic activities
47	2_679()	590	0.538	T6SS from Vibrio : vasA	Antibacterial and antieukaryotic activities
48	2_698()	711	0.655	PAI III536 from Escherichia : orf47	Inserted locus:thrW tRNA
49	2_722()	714	0.427	CβG (cyclic β-1,2 glucan)from Brucella : cgs	InBrucella cyclic β-1,2-glucan could interfere with the maturation of the bacterial vacuole by disrupting cholesterol-rich lipid rafts present on phagosomal membranes and consequently prevent the Brucella containing vacuole (BCV) to fusion with lysosomes, and allowing Brucella to reach an endoplasmic reticulum-derived vacuole permissive for bacterial replicationtracellular survival;
50	2_826()	436	0.58	Isocitrate lyase from Mycobacterium : icl	Metabolic adaptation; Required for persistant infection
51	2_831()	193	0.42	LOS from Campylobacter : gmhA	Adherence;Play an important role in bacterial survival and persistance in the enviroment and evasion of host immune response; The presence of heptose residues in the capsule may be important for virulence. Heptose residues found in some cell surface-located glycoconjugates are required for adhesion
52	2_916()	476	0.674	LOS from Haemophilus : rfaE	Endotoxin; Major immunogen; LOS phosphorylcholine (ChoP) may influence invasion via interaction with PAF receptor and stimulates of inflammotory signals; LPS phase variation is characterized by the spontaneous loss and gain of oligosaccharide structures present in the outer core. the phase variable expression of LPS biosynthesis genes promotes evasion of antigen-specific host immune defences and …
53	2_951()	284	0.451	PanC/PanD from Mycobacterium : panC	Metabolic adaptation; Lipid biosynthesis and metabolism play a pivotal role in the intracellular replication and persistence of M. tuberculosis. Pantothenic acid (vitamin B5) is an essential molecule required for the synthesis of coenzyme A and acyl carrier protein (ACP). PanC (pantothenate synthetase) and PanD (aspartate-1-decarboxylase) involved in pantothenate biosynthesis.
54	2_952()	126	0.444	PanC/PanD from Mycobacterium : panC	Metabolic adaptation; Lipid biosynthesis and metabolism play a pivotal role in the intracellular replication and persistence of M. tuberculosis. Pantothenic acid (vitamin B5) is an essential molecule required for the synthesis of coenzyme A and acyl carrier protein (ACP). PanC (pantothenate synthetase) and PanD (aspartate-1-decarboxylase) involved in pantothenate biosynthesis.
55	2_959()	356	0.539	OmpA from Escherichia : ompA	Invasion; Serum resistance; Contributes to brain mecrovascular endothelial cells (BMECs) invasion via a ligand-receptor interaction. Interaction of OmpA with its receptor induces actin condensation at the binding site. The actin reorganization induced by E. coli depends on activation of several host proteins involved in signaling, including focal adhesion kinase, PI3-kinase, PKC-α, and caveolin-1…
56	2_984()	169	0.432	Type IV pili from Pseudomonas : pilA	Attaches to host cells, but not to mucin, causing a twitching motility that allows the bacteria to move along the cell surface; biofilm formation
57	2_985()	501	0.525	Type IV pili from Pseudomonas : pilB	Attaches to host cells, but not to mucin, causing a twitching motility that allows the bacteria to move along the cell surface; biofilm formation
58	2_986()	411	0.431	Type IV pili from Legionella : pilC	Adherence; Contribute to complement-independent binding, perhaps as the ligand for protozoan lectin
59	2_989()	286	0.441	Type IV pili from Pseudomonas : xcpA/pilD	Attaches to host cells, but not to mucin, causing a twitching motility that allows the bacteria to move along the cell surface; biofilm formation
60	2_1036()	323	0.452	Capsule from Campylobacter : kpsF	Play an important role in bacterial survival and persistance in the enviroment and evasion of host immune response; The presence of heptose residues in the capsule may be important for virulence. Heptose residues found in some cell surface-located glycoconjugates are required for adhesion
61	2_1172()	326	0.42	T2SS from Shigella : gspK	Secretion system; Type II secretion system;
62	2_1177()	152	0.71	T2SS from Shigella : gspG	Secretion system; Type II secretion system;
63	2_1178()	407	0.612	T2SS from Shigella : gspF	Secretion system; Type II secretion system;
64	2_1179()	524	0.66	T2SS from Shigella : gspE	Secretion system; Type II secretion system;
65	2_1180()	684	0.658	T2SS from Shigella : gspD	Secretion system; Type II secretion system;
66	2_1264()	639	0.455	LPS from Bordetella : bplL	Endotoxin; Prevents clearance of the organism by host surfactant protein; Confers protection to the bacterium from complement-mediated cell lysis
67	2_1265()	391	*	LPS from Brucella : per	Intracellular survival; Intracellular entry; Immuno-modulatory activity; Plays a role in entry and early survival inside macrophages; Resistance to innate-immunity anti-bacterial responses; A modulator of the immune response
68	2_1270()	376	0.505	Capsule from Staphylococcus : cap8G	Antiphagocytosis
69	2_1271()	368	0.424	Capsule from Staphylococcus : cap8F	Antiphagocytosis
70	2_1272()	339	0.622	Capsule from Staphylococcus : cap8E	Antiphagocytosis
71	2_1347()	364	0.563	Flagella from Pseudomonas : flgI
72	2_1348()	219	0.47	Flagella from Pseudomonas : flgH
73	2_1349()	261	0.594	Flagella from Pseudomonas : flgG
74	2_1350()	241	0.433	Flagella from Pseudomonas : flgF
75	2_1353()	140	0.486	Flagella from Legionella : flgC	Not required for intracellular growth but enhance the invasion capacity
76	2_1359()	443	0.614	Flagella from Pseudomonas : fliI
77	2_1366()	245	0.571	Flagella from Pseudomonas : fliP
78	2_1367()	89	0.483	Flagella from Pseudomonas : fliQ
79	2_1368()	263	0.456	Flagella from Pseudomonas : fliR
80	2_1369()	371	0.445	Flagella from Pseudomonas : flhB
81	2_1370()	701	0.515	Flagella from Pseudomonas : flhA
82	2_1445()	396	0.48	Capsule from Streptococcus : cps4I	Resistant to complement deposition and masks cell wall-associated complement from being recognized by the complement receptors on phagocytes
83	2_1446()	420	0.438	Capsule from Staphylococcus : cap8O	Antiphagocytosis;
84	2_1463()	186	0.595	SPI-4 from Salmonella : ssb	Inserted locus: Flanked by ssb and soxSR;Phenotype: Has eighteen putative ORFs, encodes a type I secretion system that mediates toxin secretion, much like E.coli hemolysin secretion; SPI4-dependent mechanism of inducing apoptosis may act in concert with the binding of SipB to caspase-1
85	3_167()	235	0.506	VPI-2 from Vibrio : nanE	Inserted locus: ser tRNAPhenotype: Encoding an accessory virulence factor neuraminidase (nanH). Naminidase is secreted and converts oligosaccharides by cleavage of sialic acid. The reaction results in a large number of ganglioside GM1-like molecules on host cell surfaces, which serve as binding sites for the cholera toxin. But this process in not absolutely required for the action of cholera toxi…
86	3_169()	299	0.716	VPI-2 from Vibrio : nanA	Inserted locus: ser tRNAPhenotype: Encoding an accessory virulence factor neuraminidase (nanH). Naminidase is secreted and converts oligosaccharides by cleavage of sialic acid. The reaction results in a large number of ganglioside GM1-like molecules on host cell surfaces, which serve as binding sites for the cholera toxin. But this process in not absolutely required for the action of cholera toxi…
87	12_35()	725	0.773	KatAB from Legionella : katB	Stress protein;Functions: A periplasmic catalase, expressed maximally during the postexponential phase; Important for intracellular survival and transmission
88	12_69()	291	0.443	Enterobactin from Escherichia : fepC	Iron uptake; Siderophore; Iron uptake: the siderophore enterobactin imported through the FepA receptor and the FepBCDG system
89	12_319()	225	0.662	PhoPQ from Salmonella : phoP	Activated by low divalent cations magnesium and calcium levels; Control expression of more than 40 genes;Required for intracellular survival, cantionic antimicrobial peptides (CAMPs) resistance, stimulation of cytokine secretion
90	12_320()	493	0.515	PhoPQ from Salmonella : phoQ	Activated by low divalent cations magnesium and calcium levels; Control expression of more than 40 genes;Required for intracellular survival, cantionic antimicrobial peptides (CAMPs) resistance, stimulation of cytokine secretion
91	12_338()	349	0.47	PAI III536 from Escherichia : orf7	Inserted locus: thrW tRNA
92	12_378()	193	0.658	SodB from Legionella : sodB	stress protein;A cytoplasmic iron superoxide dismutase; Important for intracellular survival and transmission
93	12_441()	412	*	PDIM (phthiocerol dimycocerosate) from Mycobacterium : mas	Play a mainly structural role in providing a stable base for the insertion of other lipid and also play a role as a fluidity modifier, whose function could be to modulate cell wall viscosity
94	12_477()	470	0.857	SPI-2 from Salmonella : pykF	Inserted locus: valV tRNA;Phenotype: Encodes a second TTSS that is essential for intracellular growth;Necessary in the systemic phase of inection
95	12_530()	353	0.533	OmpA from Escherichia : ompA	Invasion; Serum resistance; Contributes to brain mecrovascular endothelial cells (BMECs) invasion via a ligand-receptor interaction. Interaction of OmpA with its receptor induces actin condensation at the binding site. The actin reorganization induced by E. coli depends on activation of several host proteins involved in signaling, including focal adhesion kinase, PI3-kinase, PKC-α, and caveolin-1…
96	12_643()	207	0.58	ClpP from Listeria : clpP	Stress protein; Serine protease involved in proteolysis and is required for growth under stress conditions
97	12_655()	486	*	IraAB from Legionella : iraB	Iron uptake; IraA, a methyltransferase, is critical for virulence; IraB, a homologue of di- and tri-peptide transporters, may involved in a novel method of iron acquisition which may utilize iron-loaded peptides
98	12_690()	337	0.602	O-antigen from Yersinia : galE	LPS O antigen mutants were severely impaired in their ability to colonize the Peyer's patches and did not colonize spleen and liver. The absence of O antigen in the outer membrane affects the expression of other Yersinia virulence factors.
99	12_786()	760	0.442	FeoAB from Legionella : feoB	Iron uptake; Ferrous iron uptake; A feoB mutant of L. pneumophila has a lowered Fe2+ uptake and is attenuated for intracellular growth
100	12_804()	315	0.54	SPI-2 from Salmonella : orf319	Inserted locus: valV tRNA;Phenotype: Encodes a second TTSS that is essential for intracellular growth;Necessary in the systemic phase of inection
101	12_813()	149	0.852	Fur (ferric uptake regulator)from Salmonella : fur	Repress the expression of iron-regulated genes; Also required for acid-induced activation of atr genes
102	12_889()	857	0.473	ClpC from Listeria : clpC	Stress protein; An ATPase promoting early escape form the phagosome of macrophages; ClpC is also required for adhesion and invasion, possibly by modulating the expression of InlA,InlB and ActA
103	12_898()	358	0.433	PAI III536 from Escherichia : orf7	Inserted locus: thrW tRNA
104	12_919()	61	0.59	CsrA from Legionella : csrA	Regulation; Post-transcriptional repression of the transmission regulon
105	12_925()	327	0.791	RpoS from Salmonella : rpoS	Regulation; Sigma factor; Necessary for sustaining a log-phase acid tolerance response (ATR), induction a stationary-phase acid survival system, production of thin aggregative fimbriae and expression of spv gene during stationary phase
106	12_937()	743	0.423	RelA from Legionella : relA	Regulation; Enzyme; Dispensable for intracellular growth within amoebae or the alveolar macrophages, but dedicate to convert from a replicated to a virulent state
107	12_950()	191	0.655	Alginate from Pseudomonas : algU	Antiphagocytosis; Serum resistance; Allows the bacteria form biofilm; Contributes to the persistence of the bacteria in the CF lung: act as an adhesin, preventing the bacteria from being expelled from the lung, and alginate slime layer makes it more difficult for phagocytes to ingest and kill the bacteria
108	12_1087()	711	0.684	PAI III536 from Escherichia : orf47	Inserted locus: thrW tRNA
109	12_1088()	436	0.702	PAI III536 from Escherichia : orf48	Inserted locus: thrW tRNA
110	12_1125()	369	0.493	Type IV pili from Pseudomonas : pilU	Adherence; Motility; Play a role in biofilm formation and other pathogenic adaptations
111	12_1126()	366	0.65	Type IV pili from Pseudomonas : pilT	Adherence; Motility; Play a role in biofilm formation and other pathogenic adaptations
112	12_1211()	504	0.581	PAI III536 from Escherichia : orf45	Inserted locus: thrW tRNA
113	12_1368()	548	0.73	Hsp60 from Legionella : htpB	Adherence; Mediate a complement-independent attachment to mammalian and amoebal host cells
114	12_1372()	432	0.492	SRL(Shigella resistance locus) from Shigella : orf9	Inserted locus: serX tRNA;Phenotype: Contains genes encoding resistance to streptomycin, ampicillin, and tetracycline and a complete ferric dicitrate uptake system
115	12_1471()	315	0.771	LOS from Haemophilus : rfaD	Endotoxin; Major immunogen; LOS phosphorylcholine (ChoP) may influence invasion via interaction with PAF receptor and stimulates of inflammotory signals; LPS phase variation is characterized by the spontaneous loss and gain of oligosaccharide structures present in the outer core. the phase variable expression of LPS biosynthesis genes promotes evasion of antigen-specific host immune defences and …
116	12_1472()	351	0.51	LPS from Pseudomonas : waaF	Adherence; Endotoxin; Mediates biological effects including resistance to serum killing and phagocytosis; The binding to normal CFTR (cystic fibrosis transmembrane conductance regulator) and invasion of host cells may make a contribution to virulence in the human eye; Internalization by binding to normal CFTR protein expressed by airway epithelial cells followed by desquamation of bacteria-laden …
117	12_1473()	325	0.564	LPS from Pseudomonas : waaC	Adherence; Endotoxin; Mediates biological effects including resistance to serum killing and phagocytosis; The binding to normal CFTR (cystic fibrosis transmembrane conductance regulator) and invasion of host cells may make a contribution to virulence in the human eye; Internalization by binding to normal CFTR protein expressed by airway epithelial cells followed by desquamation of bacteria-laden …
118	12_1483()	425	0.511	LPS from Pseudomonas : waaA
119	12_1484()	161	0.453	LPS from Helicobacter : kdtB	Endotoxin; Low toxicity; Adherence; H. pylori LPS have much lower immunobiological activities than enterobacterial LPS, thus may prolong H. pylori infection for longer; Mediates a lectin-like interaction with laminin, the binding may disrupt epithelial cell-basement membrane interactions contributing to the disruption of gastric mucosal integrity and the development of gastric leakiness associate…
120	12_1521()	469	0.53	Gene from Mycobacterium : glnA1	Product: GLUTAMINE SYNTHETASE GLNA1 (GLUTAMINE SYNTHASE) (GS-I)
121

## Sheet: AR
No	ORF(aa)	Length(aa)	Ha-value	gene/function
1	2_74()	205	*	bcra/ABC transporter system, bacitracin efflux pump.
2	2_359()	402	0.555	bcr Antibiotic Resistance;Organism Citrobacter sp. 30_2
3	2_464()	223	*	vanrb/drug target replacement, vancomycin resistance(Accession NP_815956)
4	2_632()	546	*	tcma/Resistance to tetracenomycin C by an active tetracenomycin C efflux system which is probably energized by transmembrane electrochemical gradients.
5	2_838()	252	*	Metallo-beta-lactamase/blaB4
6	2_929()	268	0.745	baca/drug enzymatic destruction, bacitracin resistance
7	2_968()	445	0.524	tolc/acriflavin resistance,glycylcycline resistance,resistance-nodulation-cell division (RND) drug efflux; aminoglycoside resistance;beta lactam resistance;macrolide resistance
8	2_980()	280	0.461	AmpE protein/ampE
9	2_1073()	1033	0.483	mexf/chloramphenicol resistance;resistance-nodulation-cell division (RND) drug efflux;fluoroquinolone resistance
10	2_1165()	833	0.54	pbp1a/Membrane carboxypeptidase/penicillin-binding protein
11	2_1286()	1040	0.47	mexw/multidrug efflux pump activity
12	3_5()	1037	0.685	acrb/criflavin resistance,glycylcycline resistance;resistance-nodulation-cell division (RND) drug efflux,aminoglycoside resistance,beta lactam resistance,macrolide resistance
13	3_6()	404	0.532	acra/acriflavin resistance,glycylcycline resistance,resistance-nodulation-cell division (RND) drug efflux,aminoglycoside resistance,beta lactam resistance,macrolide resistance
14	3_82()	671	0.535	macb/macrolide Resistance
15	12_31()	214	0.449	macb/macrolide Resistance
16	12_166()	456	0.648	mdtk/ enoxacin Resistance, norfloxacinResistance
17	12_320()	493	*	vansd/drug target replacement,vancomycin resistance,teicoplanin resistance
18	12_386()	217	0.664	catb5/chloramphenicol resistance,drug enzymatic destruction
19	12_420()	234	0.423	macb/macrolide Resistance
20	12_836()	633	0.513	pbp2/penicillin resistance
21	12_844()	1074	0.424	mexb/tigecycline resistance,resistance-nodulation-cell division (RND) drug efflux,aminoglycoside resistance,fluoroquinolone resistance,tetracycline resistance,beta lactam resistance
22	12_850()	153	0.686	tet34/Antibiotic Resistance: tetracycline
23	12_1281()	278	0.734	ksga/Antibiotic Resistance: kasugamycin
24	12_1284()	163	0.422	dfra26/trimethoprim resistance
25	12_1448()	402	0.552	emrd/major facilitator superfamily (MFS) drug efflux,aminoglycoside resistance
26	185_1()	369	0.995	tetc/major facilitator superfamily (MFS) drug efflux,tetracycline resistance
27	220_1()	83	1	cata1/chloramphenicol resistance,drug enzymatic destruction

## Sheet: T3SE
								T3SE
No	Synonym	Start	End	Strand	Length(aa)	Gene	Product	Hit	Ha-value

## Sheet: T4SE
		T4SE
No	ORF(aa)	Hit	Ha-value
1	2_924(421)	T4SE_29653378	0.584	low-affinity inorganic phosphate transporter [Coxiella burnetii RSA 493]CBI Reference Sequence: NP_819070.1

## Sheet: T6SE
		T6SE
No	Synonym	Hit	Ha-value
1	2_666(676)	T6SE_ABG57151	0.719	VgrG-3 protein [Aeromonas hydrophila]GenBank: ABG57151.1
2	3_97(674)	T6SE_ABG57133	0.794	VgrG-2 protein [Aeromonas hydrophila]GenBank: ABG57133.1
3	3_98(172)	T6SE_ABG57132	0.953	Hcp-2 hemolysin-coregulated protein [Aeromonas hydrophila]GenBank: ABG57132.1

## Sheet: T7SE
								T7SE
No	Synonym	Start	End	Strand	Length(aa)	Gene	Product	Hit	Ha-value

## Sheet: PROPHAGE
								Prophage
No	Synonym	Start	End	Strand	Length(aa)	Gene	Product	Hit	Ha-value
1	ORF2_17	23063	23527	+	154	-	Predicted ORF	Prophage_116222053	0.448	hypothetical protein Stx2-86_gp60 [Stx2-converting phage 86]NCBI Reference Sequence: YP_794108.1
12	ORF2_111	155962	156618	-	218	-	Predicted ORF	Prophage_34419356	0.528	GTP cyclohydrolase I [Vibrio phage KVP40]NCBI Reference Sequence: NP_899369.1
14	ORF2_154	204839	205066	+	75	-	Predicted ORF	Prophage_13095918	0.467	Csp [Lactococcus phage bIL312]NCBI Reference Sequence: NP_076827.1
85	ORF2_739	920526	921566	+	346	-	Predicted ORF	Prophage_61806048	0.442	phosphoribosylaminoimidazole synthetase [Prochlorococcus phage P-SSM2]NCBI Reference Sequence: P_214408.1
86	ORF2_758	945800	946717	+	305	-	Predicted ORF	Prophage_46401690	0.57	HrdC [Escherichia virus P1]NCBI Reference Sequence: YP_006536.1
87	ORF2_775	975401	976654	-	417	-	Predicted ORF	Prophage_37651489	0.48	hypothetical protein ST44RRORF008c [Aeromonas virus 44RR2]NCBI Reference Sequence: NP_932363.1
89	ORF2_791	1000438	1000761	-	107	-	Predicted ORF	Prophage_30387406	0.561	integrase [Enterobacteria phage epsilon15]NCBI Reference Sequence: NP_848235.1
94	ORF2_835	1047473	1048204	-	243	-	Predicted ORF	Prophage_126010887	*	putative exonuclease [Vibrio phage VP882]NCBI Reference Sequence: YP_001039857.1
95	ORF2_836	1048259	1048726	+	155	-	Predicted ORF	Prophage_82701057	0.452	putative Ribonuclease HI [Pseudomonas phage EL]NCBI Reference Sequence: YP_418157.1
98	ORF2_916	1150077	1151507	-	476	-	Predicted ORF	Prophage_61806181	*	putative carbohydrate kinase [Prochlorococcus phage P-SSM2]NCBI Reference Sequence: YP_214541.1
148	ORF2_1463	1764011	1764571	+	186	-	Predicted ORF	Prophage_46401640	0.571	Ssb [Escherichia virus P1]NCBI Reference Sequence: YP_006485.1
161	ORF3_214	2030969	2031997	-	342	-	Predicted ORF	Prophage_9634144	0.427	integrase [Escherichia virus HK022]NCBI Reference Sequence: NP_037686.1
162	ORF3_215	2031966	2032190	-	74	-	Predicted ORF	Prophage_9634185	0.487	excisionase [Escherichia virus HK97]NCBI Reference Sequence: NP_037721.1
163	ORF3_222	2036471	2037187	-	238	-	Predicted ORF	Prophage_9626292	0.604	repressor [Escherichia virus Lambda]NCBI Reference Sequence: NP_040628.1
164	ORF3_223	2037290	2037496	+	68	-	Predicted ORF	Prophage_9634197	0.632	Cro protein [Escherichia virus HK97]NCBI Reference Sequence: NP_037736.1
165	ORF3_224	2037609	2037905	+	98	-	Predicted ORF	Prophage_9634198	0.551	CII protein [Escherichia virus HK97]NCBI Reference Sequence: NP_037737.1
166	ORF3_232	2041121	2041627	+	168	-	Predicted ORF	Prophage_41057332	0.619	gene 59 protein [Enterobacteria phage Sf6]NCBI Reference Sequence: NP_958233.1
167	ORF3_234	2042155	2043222	+	355	-	Predicted ORF	Prophage_46402138	0.662	putative DNA adenine methylase [Klebsiella phage phiKO2]NCBI Reference Sequence: YP_006632.1
168	ORF3_235	2043344	2043664	+	106	-	Predicted ORF	Prophage_148727161	0.519	putative holin [Aeromonas virus phiO18P]NCBI Reference Sequence: YP_001285655.1
169	ORF3_236	2043664	2044077	+	137	-	Predicted ORF	Prophage_157311403	0.489	hypothetical protein phi1p102 [Enterobacteria phage Phi1]NCBI Reference Sequence: YP_001469446.1
170	ORF3_245	2050571	2051080	+	169	-	Predicted ORF	Prophage_9630465	0.485	gp1 [Escherichia virus N15]NCBI Reference Sequence: NP_046896.1
171	ORF3_246	2051052	2052980	+	642	-	Predicted ORF	Prophage_9630466	0.776	gp2 [Escherichia virus N15]NCBI Reference Sequence: NP_046897.1
172	ORF3_247	2052985	2053188	+	67	-	Predicted ORF	Prophage_9630467	0.735	gp3 [Escherichia virus N15]NCBI Reference Sequence: NP_046898.1
173	ORF3_248	2053185	2054777	+	530	-	Predicted ORF	Prophage_9626247	0.728	capsid component [Escherichia virus Lambda]NCBI Reference Sequence: NP_040583.1
174	ORF3_249	2054767	2056035	+	422	-	Predicted ORF	Prophage_9626248	0.629	capsid component [Escherichia virus Lambda]NCBI Reference Sequence: NP_040584.1
175	ORF3_250	2056045	2056371	+	108	-	Predicted ORF	Prophage_9630471	0.537	gp7 [Escherichia virus N15]NCBI Reference Sequence: NP_046902.1
176	ORF3_251	2056426	2057451	+	341	-	Predicted ORF	Prophage_9630472	0.736	gp8 [Escherichia virus N15]NCBI Reference Sequence: NP_046903.1
177	ORF3_257	2059904	2060236	+	110	-	Predicted ORF	Prophage_126010861	0.436	putative phage-related protein [Vibrio phage VP882]NCBI Reference Sequence: YP_001039829.1
178	ORF3_261	2063530	2064045	+	171	-	Predicted ORF	Prophage_9634075	0.439	unknown [Escherichia virus 186]NCBI Reference Sequence: NP_052268.1
179	ORF3_269	2070491	2071537	+	348	-	Predicted ORF	Prophage_126010876	0.44	tail protein [Vibrio phage VP882]NCBI Reference Sequence: YP_001039846.1
184	ORF12_90	2243990	2244199	+	69	-	Predicted ORF	Prophage_13095918	0.623	hypothetical protein Stx2-86_gp18 [Stx2-converting phage 86]NCBI Reference Sequence: YP_794065.1
185	ORF12_107	2264907	2265143	-	78	-	Predicted ORF	Prophage_116222025	0.47	gpK [Yersinia phage L-413C]NCBI Reference Sequence: NP_839858.1
186	ORF12_108	2265143	2265523	-	126	-	Predicted ORF	Prophage_116222024	0.452	gpK [Yersinia phage L-413C]NCBI Reference Sequence: NP_839858.1
187	ORF12_112	2267898	2269508	-	536	-	Predicted ORF	Prophage_116222017	0.482	Cro [Enterobacteria phage ST104]NCBI Reference Sequence: YP_006380.1; "YdaS_antitoxin"
188	ORF12_117	2273980	2274408	-	142	-	Predicted ORF	Prophage_116222010	0.465	CI [Enterobacteria phage ST104]NCBI Reference Sequence: YP_006379.1;Phage repressor protein C, contains Cro/C1-type HTH and peptisase s24 domains [Mobilome: prophages,transposons]"
189	ORF12_119	2274892	2276109	-	405	-	Predicted ORF	Prophage_116222008	0.619	Csp [Lactococcus phage bIL312]NCBI Reference Sequence: NP_076827.1
190	ORF12_121	2277404	2279533	-	709	-	Predicted ORF	Prophage_32171003	0.577	hypothetical protein Stx2-86_gp33 [Stx2-converting phage 86]NCBI Reference Sequence: YP_794080.1
191	ORF12_122	2279533	2281236	-	567	-	Predicted ORF	Prophage_116222005	0.635	hypothetical protein Stx2-86_gp32 [Stx2-converting phage 86]NCBI Reference Sequence: YP_794079.1
192	ORF12_126	2282904	2283392	-	162	-	Predicted ORF	Prophage_30065713	0.518	hypothetical protein Stx2-86_gp25 [Stx2-converting phage 86]NCBI Reference Sequence: YP_794072.1
193	ORF12_149	2307925	2308173	-	82	-	Predicted ORF	Prophage_46358672	0.439	hypothetical protein Stx2-86_gp18 [Stx2-converting phage 86]NCBI Reference Sequence: YP_794065.1
194	ORF12_150	2308300	2308980	+	226	-	Predicted ORF	Prophage_46358671	0.482	putative virion structural protein [Stx2-converting phage 86]NCBI Reference Sequence: YP_794063.1
197	ORF12_226	2383222	2383689	-	155	-	Predicted ORF	Prophage_116326297	0.439	hypothetical protein [Escherichia phage Stx2 II]NCBI Reference Sequence: NP_859247.1
198	ORF12_227	2383911	2386031	-	706	-	Predicted ORF	Prophage_38639964	0.61	putative terminase large subunit [Stx2-converting phage 86]NCBI Reference Sequence: YP_794060.1
199	ORF12_304	2475423	2475674	+	83	-	Predicted ORF	Prophage_45580776	0.47	repressor protein cI [Bordetella phage BIP-1]NCBI Reference Sequence: NP_996642.1
212	ORF12_556	2780864	2781346	-	160	-	Predicted ORF	Prophage_9626263	0.456	tail component [Escherichia virus Lambda]NCBI Reference Sequence: NP_040599.1
213	ORF12_557	2781364	2782095	-	243	-	Predicted ORF	Prophage_62362240	0.432	gp27 [Enterobacteria phage ES18]NCBI Reference Sequence: YP_224165.1
214	ORF12_558	2782103	2782807	-	234	-	Predicted ORF	Prophage_9626261	0.462	tail component [Escherichia virus Lambda]NCBI Reference Sequence: NP_040597.1
215	ORF12_564	2788304	2788738	-	144	-	Predicted ORF	Prophage_24371578	0.438	hypothetical protein ST64Tp46 [Salmonella phage ST64T]NCBI Reference Sequence: NP_720320.1
216	ORF12_565	2788738	2789058	-	106	-	Predicted ORF	Prophage_148727161	0.509	putative holin [Aeromonas virus phiO18P]NCBI Reference Sequence: YP_001285655.1
219	ORF12_595	2813418	2816045	-	875	-	Predicted ORF	Prophage_80159786	*	putative DNA gyrase A subunit [Clostridium phage c-st]NCBI Reference Sequence: YP_398530.1
221	ORF12_599	2818627	2820912	+	761	-	Predicted ORF	Prophage_61806079	0.545
222	ORF12_600	2820981	2822111	+	376	-	Predicted ORF	Prophage_66391516	0.556
223	ORF12_635	2862649	2863341	+	230	-	Predicted ORF	Prophage_146329947	0.439
224	ORF12_640	2868681	2868956	-	91	-	Predicted ORF	Prophage_156564019	0.56
225	ORF12_643	2873098	2873721	-	207	-	Predicted ORF	Prophage_109302855	*
227	ORF12_684	2923503	2924084	-	193	-	Predicted ORF	Prophage_157311388	0.554
241	ORF12_919	3175854	3176039	-	61	-	Predicted ORF	Prophage_56692917	0.541
242	ORF12_922	3179714	3180778	-	354	-	Predicted ORF	Prophage_109302868	0.528
252	ORF12_1032	3312901	3313989	-	362	-	Predicted ORF	Prophage_9634082	0.573
253	ORF12_1033	3313986	3314450	-	154	-	Predicted ORF	Prophage_41057377	0.522
254	ORF12_1035	3317127	3317261	-	44	-	Predicted ORF	Prophage_30065728	0.523
255	ORF12_1036	3317261	3317605	-	114	-	Predicted ORF	Prophage_134288708	0.456
256	ORF12_1037	3317666	3318181	-	171	-	Predicted ORF	Prophage_9634077	0.686
257	ORF12_1038	3318193	3319365	-	390	-	Predicted ORF	Prophage_33438919	0.681
258	ORF12_1041	3320836	3321453	-	205	-	Predicted ORF	Prophage_145708096	0.532
259	ORF12_1042	3321446	3322354	-	302	-	Predicted ORF	Prophage_9634072	0.659
260	ORF12_1043	3322354	3322701	-	115	-	Predicted ORF	Prophage_9634071	0.548
261	ORF12_1044	3322698	3323258	-	186	-	Predicted ORF	Prophage_41057367	0.488
262	ORF12_1045	3323339	3323827	-	162	-	Predicted ORF	Prophage_9634069	0.432
263	ORF12_1046	3323778	3324212	-	144	-	Predicted ORF	Prophage_9630339	0.5
264	ORF12_1050	3325449	3325637	-	62	-	Predicted ORF	Prophage_33438904	0.613
265	ORF12_1051	3325652	3326116	-	154	-	Predicted ORF	Prophage_9630333	0.435
266	ORF12_1052	3326212	3326871	-	219	-	Predicted ORF	Prophage_9630332	0.502
267	ORF12_1053	3326874	3327941	-	355	-	Predicted ORF	Prophage_9630331	0.605
268	ORF12_1054	3327957	3328784	-	275	-	Predicted ORF	Prophage_134288755	0.476
269	ORF12_1055	3328977	3330695	+	572	-	Predicted ORF	Prophage_145708080	0.657
270	ORF12_1056	3330699	3331748	+	349	-	Predicted ORF	Prophage_145708079	0.67
271	ORF12_1060	3335190	3335426	-	78	-	Predicted ORF	Prophage_33770564	0.461
272	ORF12_1062	3335864	3336646	-	260	-	Predicted ORF	Prophage_17313220	0.431
273	ORF12_1063	3336657	3338732	-	691	-	Predicted ORF	Prophage_9634096	0.538
274	ORF12_1066	3339507	3339830	-	107	-	Predicted ORF	Prophage_9630361	0.495
275	ORF12_1067	3340016	3340528	-	170	-	Predicted ORF	Prophage_9634088	0.635
276	ORF12_1070	3341528	3342556	+	342	-	Predicted ORF	Prophage_148727179	0.555
283	ORF12_1194	3492597	3493391	-	264	-	Predicted ORF	Prophage_148747783	0.708
284	ORF12_1209	3511841	3512053	-	70	-	Predicted ORF	Prophage_13095918	0.571
286	ORF12_1227	3530440	3530823	+	127	-	Predicted ORF	Prophage_32453604	0.567
289	ORF12_1248	3560327	3561190	+	287	-	Predicted ORF	Prophage_9634085	0.629
293	ORF12_1315	3638281	3638490	-	69	-	Predicted ORF	Prophage_13095918	0.493
295	ORF12_1328	3651112	3652512	-	466	-	Predicted ORF	Prophage_46401697	0.725
298	ORF12_1382	3710299	3710571	-	90	-	Predicted ORF	Prophage_156564019	0.567
301	ORF12_1471	3820080	3821027	+	315	-	Predicted ORF	Prophage_61806184	*
306	ORF12_1491	3839705	3840160	+	151	-	Predicted ORF	Prophage_84662702	0.603
308	ORF178_1	4015909	4016937	+	342	-	Predicted ORF	Prophage_9630142	*
310	ORF185_1	4020209	4021318	+	369	-	Predicted ORF	Prophage_9630492	0.743
311	ORF192_1	4025439	4025651	+	70	-	Predicted ORF	Prophage_13095918	0.5
313	ORF283_1	4074519	4075547	+	342	-	Predicted ORF	Prophage_9630142	*

## Sheet: ICE
								ICE
No	Synonym	Start	End	Strand	Length(aa)	Gene	Product	Hit	Ha-value

## Sheet: T3SS
		T3SS
No	ORF(aa)	Hit	Ha-value
39	2_564(439)	T3SS_BscN	0.451
140	2_1359(443)	T3SS_SctN	0.44

[truncated: 7 more sheets: T4SS, T6SS, T7SS, INTEGRON, IS, PAI, ARI]
